# Supplementary material for: Metabolic signatures of germination triggered by kinetin in Medicago truncatula
Source: Sci Rep. 2019 Jul 18;9:10466. doi: 10.1038/s41598-019-46866-6 (PMC6639397; doi:10.1038/s41598-019-46866-6)
Supplement: Supplementary file 2 — Supplementary Dataset S1 [file 41598_2019_46866_MOESM2_ESM.xlsx]

## Sheet: Fresh weight normalized
	University of Pavia UPAV-01-15VW Seed germination on kinetin
	Heat map of statistically significant biochemicals profiled in this study. Red and green shaded cells indicate p≤0.05 (red indicates that the mean values are significantly higher for that comparison; green values significantly lower). Light red and light green shaded cells indicate 0.05<p<0.10 (light red indicates that the mean values trend higher for that comparison; light green values trend low…							Fold of Change Ratios of Group Means in Scaled Imputed Data				Statistical Values From natural log-transformed Scaled Imputed Data							Mean Values (Scaled Imputed Data)							% Detected by Group in RAW Data							Chemical Properties
												KIN2 / W2		KIN8 / W8		KIN_RD / W_RD
	Pathway Order	Alpha	Comp ID	Super Pathway	Sub Pathway	Biochemical Name	X	KIN2 / W2	KIN8 / W8	KIN_RD / W_RD	X	p-value	q-value	p-value	q-value	p-value	q-value	X	W2	W8	WRD	KIN2	KIN8	KIN_RD	X	W2	W8	WRD	KIN2	KIN8	KIN_RD	X	Biochemical Name	Super Pathway	Sub Pathway	Chemical ID	KEGG	PlantCyc	PUBCHEM	CAS	Platform	RI	Mass
	1	212	58	Amino acid	Serine family (phosphoglycerate derived)	glycine		0.94	0.94	0.74		0.344	0.4402	0.6	0.7549	0.0213	0.1131		1.2582	0.7689	1.011	1.1888	0.7254	0.7495		100	100	100	100	100	100		glycine	Amino acid	Serine family (phosphoglycerate derived)	340	C00037	GLY	750	56-40-6	LC/MS pos early	1375	76.0393
	3	362	1648	Amino acid	Serine family (phosphoglycerate derived)	serine		0.91	0.88	0.8		0.051	0.3135	0.2625	0.6827	0.0282	0.129		0.8073	1.1045	2.2581	0.7376	0.9768	1.8053		100	100	100	100	100	100		serine	Amino acid	Serine family (phosphoglycerate derived)	503	C00065	SER	5951	56-45-1	LC/MS pos early	1239	106.05
	7	295	37076	Amino acid	Serine family (phosphoglycerate derived)	N-acetylserine		1.05	0.96	0.78		0.4072	0.4402	0.7258	0.7559	0.0074	0.0832		0.978	0.8892	1.1196	1.0293	0.8561	0.8715		100	100	100	100	100	100		N-acetylserine	Amino acid	Serine family (phosphoglycerate derived)	100001851		ACETYLSERINE	65249	97-14-3	LC/MS pos early	811	148.06
	10	379	46960	Amino acid	Serine family (phosphoglycerate derived)	sulfate*		1.07	0.99	0.86		0.5125	0.4573	0.856	0.776	0.09	0.2008		1.121	0.8691	0.8372	1.1981	0.8596	0.7232		100	100	100	100	100	100		sulfate*	Amino acid	Serine family (phosphoglycerate derived)	100002528	C00059		1118	14808-79-8	LC/MS neg	616	96.9601
	11	145	1868	Amino acid	Serine family (phosphoglycerate derived)	cysteine		1.08	1.16	0.69		0.4087	0.4402	0.5424	0.7449	0.1459	0.2613		1.1214	0.9202	0.9171	1.2108	1.0716	0.6328		100	100	100	100	100	100		cysteine	Amino acid	Serine family (phosphoglycerate derived)	800	C00097	CYS	5862	52-90-4;56-89-3	LC/MS pos early	1488	122.027
	12	144	15705	Amino acid	Serine family (phosphoglycerate derived)	cystathionine		1.03	1.23	0.96		0.7784	0.523	0.4131	0.7095	0.4226	0.4358		1.4162	0.9015	0.6112	1.4555	1.1068	0.586		100	100	33	100	100	0		cystathionine	Amino acid	Serine family (phosphoglycerate derived)	310	C02291	L-CYSTATHIONINE	439258	535-34-2	LC/MS pos early	2270	223.075
	13	148	56	Amino acid	Serine family (phosphoglycerate derived)	cystine		0.4	1	1		0.1256	0.3536						0.9978	0.1473	0.1473	0.4039	0.1473	0.1473		100	0	33	67	0	0		cystine	Amino acid	Serine family (phosphoglycerate derived)	279	C00491	CYSTINE	67678	56-89-3	LC/MS polar	3424	239.017
	15	360	47897	Amino acid	Serine family (phosphoglycerate derived)	S-carboxymethyl-L-cysteine		0.79	1	1.41		0.4226	0.4402			0.5177	0.4934		0.7804	0.6193	0.712	0.6193	0.6193	1.0057		33	0	33	0	0	100		S-carboxymethyl-L-cysteine	Amino acid	Serine family (phosphoglycerate derived)	100002324	C03727		1080	638-23-3	LC/MS pos early	1490	180.033
	17	231	590	Amino acid	Serine family (phosphoglycerate derived)	hypotaurine		0.9	1.3	1.08		0.5345	0.4573	0.3217	0.687	0.7928	0.6216		1.6121	0.6072	0.3476	1.447	0.7892	0.3755		100	100	67	100	100	67		hypotaurine	Amino acid	Serine family (phosphoglycerate derived)	358	C00519		107812	300-84-5	LC/MS pos early	724	110.027
	18	381	2125	Amino acid	Serine family (phosphoglycerate derived)	taurine		0.86	0.8	1		0.6441	0.4873	0.5123	0.7313	0.4226	0.4358		1.3302	0.5556	0.421	1.149	0.4418	0.4221		100	33	0	100	67	33		taurine	Amino acid	Serine family (phosphoglycerate derived)	512	C00245		1123	107-35-7	LC/MS polar	2120	124.007
	21	142	27718	Amino acid	Serine family (phosphoglycerate derived)	creatine		0.04	0.04	1		0.0333	0.3135	0.2104	0.6827				2.3112	2.4224	0.0888	0.0888	0.0888	0.0888		100	67	33	0	0	0		creatine	Amino acid	Serine family (phosphoglycerate derived)	1221	C00300		586	57-00-1	LC/MS neg	763	130.062
	35	350	18335	Amino acid	Aromatic amino acid metabolism (PEP derived)	quinate		0.9	1.39	0.82		0.7595	0.5192	0.1604	0.6827	0.4542	0.4541		1.2928	0.7242	0.7258	1.1691	1.0039	0.5952		100	67	67	100	100	67		quinate	Amino acid	Aromatic amino acid metabolism (PEP derived)	100000442	C00296	QUINATE	6508	77-95-2	LC/MS polar	2432.9	191.056
	37	363	15144	Amino acid	Aromatic amino acid metabolism (PEP derived)	shikimate		0.87	1.33	0.75		0.3917	0.4402	0.3515	0.687	0.0825	0.1884		1.1697	0.6751	0.9777	1.0234	0.8998	0.7345		100	100	100	100	100	100		shikimate	Amino acid	Aromatic amino acid metabolism (PEP derived)	100000293	C00493	SHIKIMATE	8742	138-59-0	LC/MS polar	2725	173.046
	39	302	43549	Amino acid	Aromatic amino acid metabolism (PEP derived)	N-formylanthranilic acid		0.83	0.87	0.76		0.348	0.4402	0.3984	0.7095	0.1496	0.2631		1.0013	0.9232	1.1567	0.8301	0.8065	0.8738		100	100	100	100	100	100		N-formylanthranilic acid	Amino acid	Aromatic amino acid metabolism (PEP derived)	100004561	C05653		101399	3342-77-6	LC/MS polar	900	164.035
	40	393	54	Amino acid	Aromatic amino acid metabolism (PEP derived)	tryptophan		0.95	0.87	0.74		0.4079	0.4402	0.2897	0.6827	0.057	0.1539		1.0556	0.9766	1.0245	0.999	0.847	0.7547		100	100	100	100	100	100		tryptophan	Amino acid	Aromatic amino acid metabolism (PEP derived)	565	C00078	TRP	6305	73-22-3	LC/MS pos early	2986	205.097
	52	243	1417	Amino acid	Aromatic amino acid metabolism (PEP derived)	kynurenate		1.11	1.17	0.86		0.3821	0.4402	0.3312	0.687	0.0625	0.1609		1.0965	0.8712	0.7213	1.2214	1.0181	0.6218		100	100	100	100	100	100		kynurenate	Amino acid	Aromatic amino acid metabolism (PEP derived)	98	C01717		3845	492-27-3	LC/MS neg	2224	188.035
	55	411	15679	Amino acid	Aromatic amino acid metabolism (PEP derived)	xanthurenate		1.14	0.84	1		0.7107	0.5041	0.6856	0.7559				1.0591	0.8139	0.3393	1.2085	0.684	0.3393		100	100	0	100	100	0		xanthurenate	Amino acid	Aromatic amino acid metabolism (PEP derived)	100000015	C02470		5699	59-007	LC/MS pos early	2236	206.045
	60	335	64	Amino acid	Aromatic amino acid metabolism (PEP derived)	phenylalanine		0.94	0.9	0.74		0.3321	0.4402	0.3061	0.686	0.0016	0.0589		1.0609	0.9675	1.0385	0.9945	0.8752	0.7711		100	100	100	100	100	100		phenylalanine	Amino acid	Aromatic amino acid metabolism (PEP derived)	460	C00079	PHE	6140	63-91-2	LC/MS pos early	2878	166.086
	66	336	22130	Amino acid	Aromatic amino acid metabolism (PEP derived)	phenyllactate (PLA)		0.96	0.83	1.01		0.8886	0.5455	0.2708	0.6827	0.8459	0.6498		0.9931	0.891	0.7551	0.9485	0.7417	0.7601		67	100	100	100	100	100		phenyllactate (PLA)	Amino acid	Aromatic amino acid metabolism (PEP derived)	100000774	C05607		3848	828-01-3	LC/MS polar	908	165.056
	70	395	1299	Amino acid	Aromatic amino acid metabolism (PEP derived)	tyrosine		0.96	0.97	0.94		0.3085	0.4397	0.7757	0.7655	0.5304	0.4967		1.109	0.979	0.7557	1.0697	0.9538	0.7122		100	100	100	100	100	100		tyrosine	Amino acid	Aromatic amino acid metabolism (PEP derived)	815	C00082	TYR	6057	60-18-4	LC/MS pos early	2430	182.081
	71	394	1603	Amino acid	Aromatic amino acid metabolism (PEP derived)	tyramine		0.87	0.89	1.13		0.4394	0.4402	0.4872	0.7191	0.589	0.5201		1.3615	1.0511	0.4316	1.1885	0.9373	0.4896		100	100	100	100	100	100		tyramine	Amino acid	Aromatic amino acid metabolism (PEP derived)	1133	C00483	TYRAMINE	5610	60-19-5	LC/MS pos early	2540	138.091
	75	87	1669	Amino acid	Aromatic amino acid metabolism (PEP derived)	4-hydroxyphenylpyruvate		1	0.96	0.86		0.9599	0.564	0.597	0.7549	0.3545	0.4121		1.1372	0.9497	1.0389	1.142	0.9089	0.8943		100	100	100	100	100	100		4-hydroxyphenylpyruvate	Amino acid	Aromatic amino acid metabolism (PEP derived)	1141	C01179	P-HYDROXY-PHENYLPYRUVATE	979	156-39-8	LC/MS neg	1690	179.035
	78	67	32197	Amino acid	Aromatic amino acid metabolism (PEP derived)	3-(4-hydroxyphenyl)lactate		0.57	0.35	3.51		0.1431	0.3536	0.1227	0.6827	0.003	0.0616		2.0405	1.2483	0.1639	1.1644	0.4335	0.5753		100	100	33	100	67	100		3-(4-hydroxyphenyl)lactate	Amino acid	Aromatic amino acid metabolism (PEP derived)	240	C03672	CPD-2222	9378	6482-98-0	LC/MS neg	1379	181.051
	81	73	12017	Amino acid	Aromatic amino acid metabolism (PEP derived)	3-methoxytyrosine		1.1	1.19	1		0.8891	0.5455	0.7378	0.7559				1.1134	0.8185	0.2148	1.2193	0.9765	0.2148		100	100	0	100	100	0		3-methoxytyrosine	Amino acid	Aromatic amino acid metabolism (PEP derived)	1342			1670	300-48-1	LC/MS pos early	2555	212.092
	87	324	45413	Amino acid	Aromatic amino acid metabolism (PEP derived)	O-sulfo-L-tyrosine		0.82	1.09	0.81		0.2497	0.4036	0.5674	0.7549	0.0587	0.1539		1.2584	0.9398	0.8509	1.035	1.0256	0.6925		100	100	100	100	100	100		O-sulfo-L-tyrosine	Amino acid	Aromatic amino acid metabolism (PEP derived)	100005384			514186		LC/MS neg	990	260.023
	88	293	33950	Amino acid	Aromatic amino acid metabolism (PEP derived)	N-acetylphenylalanine		0.81	0.82	0.6		0.2457	0.4036	0.0961	0.6827	0.0455	0.1452		1.1556	0.9737	1.2136	0.9371	0.7969	0.727		100	100	100	100	100	100		N-acetylphenylalanine	Amino acid	Aromatic amino acid metabolism (PEP derived)	100001256	C03519		74839	2018-61-3	LC/MS neg	2597	206.082
	91	296	32390	Amino acid	Aromatic amino acid metabolism (PEP derived)	N-acetyltyrosine		0.93	0.88	0.86		0.6942	0.5015	0.6032	0.7549	0.4022	0.4358		1.0927	1.0273	0.9954	1.0118	0.9054	0.8547		100	100	100	100	100	100		N-acetyltyrosine	Amino acid	Aromatic amino acid metabolism (PEP derived)	100001104			68310	537-55-3	LC/MS neg	1680	222.077
	98	303	48433	Amino acid	Aromatic amino acid metabolism (PEP derived)	N-formylphenylalanine		0.74	0.7	0.71		0.1114	0.3453	0.0793	0.6827	0.0692	0.1699		1.0716	1.1639	1.0506	0.7899	0.8164	0.7483		100	100	100	100	100	100		N-formylphenylalanine	Amino acid	Aromatic amino acid metabolism (PEP derived)	100006056			759256	13200-85-6	LC/MS neg	2360	192.067
	121	121	443	Amino acid	Aspartate family (OAA derived)	aspartate		0.85	0.77	0.62		0.3669	0.4402	0.1353	0.6827	0.018	0.1015		0.2717	1.1211	1.7934	0.2318	0.8623	1.1205		100	100	100	100	100	100		aspartate	Amino acid	Aspartate family (OAA derived)	234	C00049	L-ASPARTATE	5960	56-84-8	LC/MS pos early	1165	134.045
	122	228	18351	Amino acid	Aspartate family (OAA derived)	homoserine		1.1	1.01	1.02		0.1802	0.3697	0.8423	0.7695	0.7878	0.6195		1.3413	0.9091	0.3706	1.4736	0.9209	0.3772		100	100	100	100	100	100		homoserine	Amino acid	Aspartate family (OAA derived)	100000458	C00263	HOMO-SER	12647	672-15-1	LC/MS pos early	1469	120.066
	127	385	1284	Amino acid	Aspartate family (OAA derived)	threonine		0.93	0.87	0.65		0.439	0.4402	0.4659	0.7191	0.0022	0.0589		0.8005	1.1442	2.972	0.7437	0.9969	1.9301		100	100	100	100	100	100		threonine	Amino acid	Aspartate family (OAA derived)	564	C00188	THR	6288	72-19-5	LC/MS pos early	1514	120.066
	131	120	512	Amino acid	Aspartate family (OAA derived)	asparagine		1.03	1.02	0.72		0.695	0.5015	0.9126	0.7833	0.0012	0.0589		0.9981	0.9392	1.2644	1.0238	0.9567	0.9094		100	100	100	100	100	100		asparagine	Amino acid	Aspartate family (OAA derived)	917	C00152	ASN	6267	70-47-3	LC/MS pos early	1225	133.061
	134	256	1301	Amino acid	Aspartate family (OAA derived)	lysine		0.97	0.94	0.73		0.6538	0.4918	0.4935	0.7191	0.0075	0.0832		0.8509	1.0374	1.4988	0.8243	0.9723	1.0876		100	100	100	100	100	100		lysine	Amino acid	Aspartate family (OAA derived)	407	C00047	LYS	5962	56-87-1	LC/MS pos early	2850	147.113
	136	356	1495	Amino acid	Aspartate family (OAA derived)	saccharopine		1.11	0.66	0.18		0.4226	0.4402	0.1344	0.6827	8.4041e-06	0.0022		0.1531	2.5142	0.8688	0.1706	1.6719	0.1589		33	100	100	33	100	33		saccharopine	Amino acid	Aspartate family (OAA derived)	392	C00449	SACCHAROPINE	160556	997-68-2	LC/MS pos early	2530	277.139
	137	340	1444	Amino acid	Aspartate family (OAA derived)	pipecolate		1.26	1.58	1.65		0.302	0.4348	0.2907	0.6827	0.145	0.2613		1.3247	0.8883	0.3989	1.6664	1.4073	0.6588		100	100	100	100	100	100		pipecolate	Amino acid	Aspartate family (OAA derived)	1025	C00408		849	4043-87-2	LC/MS pos early	2200	130.086
	138	45	6146	Amino acid	Aspartate family (OAA derived)	2-aminoadipate		1.09	0.95	0.8		0.8845	0.5455	0.6906	0.7559	0.1475	0.2624		0.744	1.0911	1.1797	0.8118	1.0335	0.9469		100	100	100	100	100	100		2-aminoadipate	Amino acid	Aspartate family (OAA derived)	381	C00956	CPD-468	469	542-32-5;1118-90-7	LC/MS pos early	1912	162.076
	139	65	38347	Amino acid	Aspartate family (OAA derived)	2-oxoadipate		0.99	1.22	0.55		0.9628	0.564	0.5714	0.7549	0.0818	0.1884		0.7948	0.7262	1.3356	0.7862	0.883	0.7354		100	67	100	100	67	100		2-oxoadipate	Amino acid	Aspartate family (OAA derived)	92	C00322	2K-ADIPATE	71	3184-35-8	LC/MS polar	2633.1	159.03
	140	52	31934	Amino acid	Aspartate family (OAA derived)	2-hydroxyadipate		0.87	1.03	0.89		0.2498	0.4036	0.6185	0.7559	0.2128	0.3032		1.2782	0.9222	0.8941	1.1138	0.9501	0.7918		100	100	100	100	100	100		2-hydroxyadipate	Amino acid	Aspartate family (OAA derived)	100001153	C02360		193530	18294-85-4	LC/MS polar	3000	161.046
	141	95	43231	Amino acid	Aspartate family (OAA derived)	6-oxopiperidine-2-carboxylate		1.03	1.5	1.17		0.8143	0.5308	0.1427	0.6827	0.4431	0.4498		2.3513	0.7744	0.5442	2.4274	1.1586	0.6351		100	100	100	100	100	100		6-oxopiperidine-2-carboxylate	Amino acid	Aspartate family (OAA derived)	100004499			3014237	34622-39-4	LC/MS polar	1692	142.051
	146	265	1302	Amino acid	Aspartate family (OAA derived)	methionine		0.92	0.96	0.71		0.1788	0.3697	0.7437	0.7559	0.0138	0.1015		0.9342	1.021	1.4558	0.8623	0.9797	1.0301		100	100	100	100	100	100		methionine	Amino acid	Aspartate family (OAA derived)	415	C00073	MET	6137	63-68-3	LC/MS pos early	2526	150.058
	148	357	42382	Amino acid	Aspartate family (OAA derived)	S-adenosylhomocysteine (SAH)		0.93	1.09	0.88		0.0863	0.3135	0.6495	0.7559	0.8516	0.6522		1.3764	1.0169	0.4696	1.2732	1.1083	0.4128		100	100	100	100	100	100		S-adenosylhomocysteine (SAH)	Amino acid	Aspartate family (OAA derived)	197	C00021	ADENOSYL-HOMO-CYS	439155	979-92-0	LC/MS neg	1832.4	383.114
	150	266	44878	Amino acid	Aspartate family (OAA derived)	methionine sulfone		0.97	1.02	1.02		0.4084	0.4402	0.8415	0.7695	0.8929	0.674		1.2548	0.8953	0.7348	1.2218	0.9167	0.7494		100	100	100	100	100	100		methionine sulfone	Amino acid	Aspartate family (OAA derived)	100004635			69961	820-10-0	LC/MS pos early	1250	182.048
	151	267	18374	Amino acid	Aspartate family (OAA derived)	methionine sulfoxide		0.82	0.77	0.74		0.0539	0.3135	0.095	0.6827	0.0037	0.0625		0.8922	1.153	1.5532	0.7293	0.8892	1.142		100	100	100	100	100	100		methionine sulfoxide	Amino acid	Aspartate family (OAA derived)	100000039	C02989	L-Methionine-sulfoxides	158980	3226-65-1	LC/MS pos early	1272	166.053
	152	365	38127	Amino acid	Aspartate family (OAA derived)	S-methylmethionine		1	1	0.84						0.1835	0.2934		0.7768	0.7768	1.0584	0.7768	0.7768	0.8868		0	0	100	0	0	100		S-methylmethionine	Amino acid	Aspartate family (OAA derived)	100002183	C05319	CPD-397	458	3493-12-07	LC/MS pos early	2555	164.074
	153	364	39592	Amino acid	Aspartate family (OAA derived)	S-methylcysteine		1.08	1	1.13		0.5201	0.4573	0.9762	0.7911	0.4029	0.4358		1.2417	0.9007	0.6082	1.3416	0.9005	0.6889		100	100	100	100	100	100		S-methylcysteine	Amino acid	Aspartate family (OAA derived)	100002749		S-METHYL-L-CYSTEINE	24417	1187-84-4	LC/MS pos early	1955	119.016
	155	292	45428	Amino acid	Aspartate family (OAA derived)	N-acetylmethionine sulfoxide		0.71	0.77	0.6		0.0824	0.3135	0.0644	0.6827	0.0229	0.1147		1.0709	1.1404	1.5929	0.758	0.8793	0.9608		100	100	100	100	100	100		N-acetylmethionine sulfoxide	Amino acid	Aspartate family (OAA derived)	100005463			193368	108646-71-5	LC/MS pos early	880	208.064
	157	105	1126	Amino acid	Aspartate family (OAA derived)	alanine		0.94	0.87	0.82		0.3901	0.4402	0.4038	0.7095	0.0126	0.1015		0.9266	0.9665	2.0114	0.8738	0.8373	1.6547		100	100	100	100	100	100		alanine	Amino acid	Aspartate family (OAA derived)	811	C00041	L-ALPHA-ALANINE	5950	56-41-7	LC/MS pos early	1700	90.055
	159	277	36752	Amino acid	Aspartate family (OAA derived)	N6-acetyllysine		1.03	0.89	0.69		0.8004	0.5274	0.4828	0.7191	0.132	0.2498		0.2881	1.4374	1.5011	0.2954	1.2786	1.0285		100	100	100	100	100	100		N6-acetyllysine	Amino acid	Aspartate family (OAA derived)	100001734	C02727		92832	692-04-6	LC/MS neg	1059	187.109
	160	276	1498	Amino acid	Aspartate family (OAA derived)	N6,N6,N6-trimethyllysine		0.99	0.95	0.78		0.8085	0.53	0.6409	0.7559	0.0134	0.1015		1.0724	0.9276	1.0928	1.0585	0.8791	0.8485		100	100	100	100	100	100		N6,N6,N6-trimethyllysine	Amino acid	Aspartate family (OAA derived)	189	C03793		440120	23284-33-5	LC/MS pos early	2825	189.16
	161	281	1585	Amino acid	Aspartate family (OAA derived)	N-acetylalanine		0.9	0.92	0.67		0.0839	0.3135	0.5953	0.7549	0.0129	0.1015		1.1664	1.0351	0.8829	1.052	0.9567	0.5893		100	100	100	100	100	100		N-acetylalanine	Amino acid	Aspartate family (OAA derived)	1110	C02847		88064	97-69-8	LC/MS polar	1564.8	130.051
	162	283	33942	Amino acid	Aspartate family (OAA derived)	N-acetylasparagine		0.92	1.1	0.84		0.0695	0.3135	0.583	0.7549	0.0315	0.1346		2.5766	0.7585	0.4798	2.3802	0.834	0.4019		100	100	100	100	100	100		N-acetylasparagine	Amino acid	Aspartate family (OAA derived)	100001257			99715	4033-40-3	LC/MS pos early	785	175.071
	163	284	22185	Amino acid	Aspartate family (OAA derived)	N-acetylaspartate (NAA)		0.89	1.53	0.35		0.6129	0.4782	0.2995	0.6827	0.0362	0.1362		1.124	0.3443	1.4287	1.0033	0.5271	0.5068		100	33	100	100	67	67		N-acetylaspartate (NAA)	Amino acid	Aspartate family (OAA derived)	100000787	C01042		65065	997-55-7;997-55-7	LC/MS polar	3143	174.041
	164	285	37432	Amino acid	Aspartate family (OAA derived)	N-acetyl-beta-alanine		0.96	0.88	0.9		0.6844	0.5001	0.3954	0.7095	0.2036	0.3022		1.1551	1.0258	0.7271	1.1144	0.9062	0.6526		100	100	100	100	100	100		N-acetyl-beta-alanine	Amino acid	Aspartate family (OAA derived)	100002102	C01073		76406	3025-95-4	LC/MS polar	1750	130.051
	165	291	1589	Amino acid	Aspartate family (OAA derived)	N-acetylmethionine		0.84	0.99	0.62		0.031	0.3135	0.8412	0.7695	0.0226	0.1147		1.0908	0.8604	1.2043	0.9195	0.8475	0.7499		100	100	100	100	100	100		N-acetylmethionine	Amino acid	Aspartate family (OAA derived)	1083	C02712		448580	65-82-7	LC/MS neg	1787	190.054
	188	63	52282	Amino acid	Aspartate family (OAA derived)	2-methylcitrate/homocitrate		0.93	1.07	0.91		0.426	0.4402	0.4881	0.7191	0.0783	0.1849		1.1818	0.9703	0.8902	1.098	1.0427	0.8078		100	100	100	100	100	100		2-methylcitrate/homocitrate	Amino acid	Aspartate family (OAA derived)	100008929					LC/MS neg	575	205.035
	189	233	15716	Amino acid	Glutamate family (alpha-ketoglutarate derived)	imidazole lactate		1	1	1									0.6568	0.6568	0.6568	0.6568	0.6568	0.6568		33	0	0	0	0	0		imidazole lactate	Amino acid	Glutamate family (alpha-ketoglutarate derived)	100000263	C05568		440129	14403-45-3	LC/MS pos early	2040	157.061
	191	21	32350	Amino acid	Glutamate family (alpha-ketoglutarate derived)	1-methylimidazoleacetate		0.92	1.27	1		0.6392	0.4861	0.2827	0.6827				1.0228	0.6259	0.4957	0.9415	0.7977	0.4957		100	33	0	67	100	33		1-methylimidazoleacetate	Amino acid	Glutamate family (alpha-ketoglutarate derived)	100001208	C05828		75810	2625-49-2	LC/MS pos early	2064	141.066
	193	77	15677	Amino acid	Glutamate family (alpha-ketoglutarate derived)	3-methylhistidine		1.01	0.87	0.85		0.8974	0.5464	0.4243	0.7095	0.1971	0.2966		1.1235	0.984	0.7631	1.1364	0.8558	0.647		100	100	100	100	100	100		3-methylhistidine	Amino acid	Glutamate family (alpha-ketoglutarate derived)	100000042	C01152		64969	368-16-1	LC/MS pos early	2670	170.092
	194	81	1558	Amino acid	Glutamate family (alpha-ketoglutarate derived)	4-acetamidobutanoate		1.03	0.92	1.37		0.8457	0.5354	0.2842	0.6827	0.0356	0.1362		0.8791	1.0649	0.8379	0.9048	0.9798	1.1497		100	100	100	100	100	100		4-acetamidobutanoate	Amino acid	Glutamate family (alpha-ketoglutarate derived)	1113	C02946		18189	3025-96-5	LC/MS pos early	1350	146.081
	198	118	1638	Amino acid	Glutamate family (alpha-ketoglutarate derived)	arginine		1.06	1.11	0.88		0.4235	0.4402	0.4082	0.7095	0.1529	0.2631		1.0438	0.8599	1.0293	1.1017	0.9537	0.9024		100	100	100	100	100	100		arginine	Amino acid	Glutamate family (alpha-ketoglutarate derived)	231	C00062	ARG	232	1119-34-2	LC/MS pos early	2825	175.119
	199	119	15497	Amino acid	Glutamate family (alpha-ketoglutarate derived)	argininosuccinate		0.99	1.02	0.87		0.9651	0.564	0.9699	0.7911	0.3349	0.3971		1.265	0.8591	0.7673	1.2467	0.8745	0.6646		100	100	100	100	100	100		argininosuccinate	Amino acid	Glutamate family (alpha-ketoglutarate derived)	232	C03406	L-ARGININO-SUCCINATE	828	156637-58-0	LC/MS pos early	2745	291.13
	200	133	40007	Amino acid	Glutamate family (alpha-ketoglutarate derived)	carboxyethyl-GABA		0.92	0.95	0.87		0.4575	0.4402	0.6487	0.7559	0.2118	0.3032		1.2363	0.9227	0.6758	1.1409	0.872	0.5891		100	100	100	100	100	100		carboxyethyl-GABA	Amino acid	Glutamate family (alpha-ketoglutarate derived)	100003260			2572	4386-03-02	LC/MS pos early	2085	176.092
	201	141	2132	Amino acid	Glutamate family (alpha-ketoglutarate derived)	citrulline		1.02	1.1	1		0.7184	0.5041	0.4487	0.7141	0.9312	0.6742		1.2073	0.8536	0.5111	1.2359	0.9366	0.5092		100	100	100	100	100	100		citrulline	Amino acid	Glutamate family (alpha-ketoglutarate derived)	391	C00327	L-CITRULLINE	9750	372-75-8	LC/MS pos early	1520	176.103
	203	160	36808	Amino acid	Glutamate family (alpha-ketoglutarate derived)	dimethylarginine (SDMA + ADMA)		0.97	1	1		0.6051	0.4782	0.9361	0.7911	0.9957	0.6872		0.9421	1.0023	1.4896	0.913	1.0019	1.4829		100	100	100	100	100	100		dimethylarginine (SDMA + ADMA)	Amino acid	Glutamate family (alpha-ketoglutarate derived)	100001810	C03626		123831	102783-24-4	LC/MS pos early	2850	203.15
	204	163	37459	Amino acid	Glutamate family (alpha-ketoglutarate derived)	ergothioneine		1.18	1.94	0.75		0.7733	0.523	0.1777	0.6827	0.5108	0.4905		1.5666	0.5677	0.9422	1.8542	1.1019	0.7025		100	100	100	100	100	67		ergothioneine	Amino acid	Glutamate family (alpha-ketoglutarate derived)	100002154	C05570		3032311	58511-63-0	LC/MS pos early	850	230.096
	205	177	1416	Amino acid	Glutamate family (alpha-ketoglutarate derived)	gamma-aminobutyrate (GABA)		0.9	0.97	0.81		0.2303	0.4036	0.7712	0.7655	0.0661	0.1653		0.9848	1.0212	1.7358	0.8902	0.9943	1.4117		100	100	100	100	100	100		gamma-aminobutyrate (GABA)	Amino acid	Glutamate family (alpha-ketoglutarate derived)	141	C00334	4-AMINO-BUTYRATE	119	56-12-2	LC/MS pos early	2048	104.071
	206	198	57	Amino acid	Glutamate family (alpha-ketoglutarate derived)	glutamate		0.93	0.92	0.92		0.0458	0.3135	0.352	0.687	0.1542	0.2637		0.9627	1.0265	1.1057	0.898	0.9397	1.0168		100	100	100	100	100	100		glutamate	Amino acid	Glutamate family (alpha-ketoglutarate derived)	561	C00025	GLT	611	56-86-0	LC/MS pos early	1500	148.06
	207	199	33487	Amino acid	Glutamate family (alpha-ketoglutarate derived)	glutamate, gamma-methyl ester		1.08	0.98	1		0.075	0.3135	0.8734	0.7798	0.961	0.6845		1.0822	1.0019	0.6432	1.165	0.9822	0.6414		100	100	100	100	100	100		glutamate, gamma-methyl ester	Amino acid	Glutamate family (alpha-ketoglutarate derived)	100001103			68662	1499-55-4	LC/MS pos early	2170	162.076
	208	200	53	Amino acid	Glutamate family (alpha-ketoglutarate derived)	glutamine		1	0.87	0.58		0.9267	0.5581	0.4157	0.7095	0.0049	0.0686		1.1322	0.5408	1.8054	1.1359	0.4693	1.0514		100	100	100	100	100	100		glutamine	Amino acid	Glutamate family (alpha-ketoglutarate derived)	563	C00064	GLN	5961	56-85-9	LC/MS pos early	1291	147.076
	210	130	54934	Amino acid	Glutamate family (alpha-ketoglutarate derived)	butyrylglutamine/isobutyrylglutamine		1	1	1									0.6691	0.6691	0.6691	0.6691	0.6691	0.6691		0	0	0	0	0	0		butyrylglutamine/isobutyrylglutamine	Amino acid	Glutamate family (alpha-ketoglutarate derived)	100010911					LC/MS neg	1526	215.104
	211	225	1574	Amino acid	Glutamate family (alpha-ketoglutarate derived)	histamine		1.42	1.09	1		0.4226	0.4402	0.8516	0.7742				0.5453	0.9219	0.5453	0.7754	1.0083	0.5453		0	100	0	33	33	33		histamine	Amino acid	Glutamate family (alpha-ketoglutarate derived)	354	C00388		774	51-45-6	LC/MS pos early	3035	112.087
	212	226	59	Amino acid	Glutamate family (alpha-ketoglutarate derived)	histidine		1.07	0.82	0.73		0.6709	0.4941	0.1021	0.6827	0.01	0.0983		0.8211	1.0566	2.3543	0.8751	0.8612	1.721		100	100	100	100	100	100		histidine	Amino acid	Glutamate family (alpha-ketoglutarate derived)	355	C00135	HIS	6274	5934-29-2	LC/MS neg	755.9	154.062
	216	227	22138	Amino acid	Glutamate family (alpha-ketoglutarate derived)	homocitrulline		1.03	0.9	0.96		0.6294	0.4861	0.4548	0.7141	0.7438	0.6097		1.0788	1.023	0.7161	1.114	0.9234	0.6863		100	100	100	100	100	100		homocitrulline	Amino acid	Glutamate family (alpha-ketoglutarate derived)	100000963	C02427		65072	1190-49-4	LC/MS pos early	1908	190.119
	217	282	33953	Amino acid	Glutamate family (alpha-ketoglutarate derived)	N-acetylarginine		0.98	0.94	0.89		0.8417	0.5354	0.6991	0.7559	0.4008	0.4358		1.0597	0.8763	0.8423	1.0416	0.8216	0.7526		100	100	100	100	100	100		N-acetylarginine	Amino acid	Glutamate family (alpha-ketoglutarate derived)	100001266	C02562		67427	155-84-0	LC/MS pos early	2245	217.13
	218	288	15720	Amino acid	Glutamate family (alpha-ketoglutarate derived)	N-acetylglutamate		1.07	0.81	0.56		0.3689	0.4402	0.1616	0.6827	0.0017	0.0589		0.788	1.4899	0.9154	0.8455	1.2138	0.5084		100	100	100	100	100	100		N-acetylglutamate	Amino acid	Glutamate family (alpha-ketoglutarate derived)	100000282	C00624	ACETYL-GLU	70914	5817-08-03	LC/MS pos early	1050	190.071
	219	289	33943	Amino acid	Glutamate family (alpha-ketoglutarate derived)	N-acetylglutamine		1.06	1.15	0.76		0.5419	0.4573	0.5728	0.7549	0.0354	0.1362		3.3156	0.6454	0.9212	3.4986	0.7392	0.7016		100	100	100	100	100	100		N-acetylglutamine	Amino acid	Glutamate family (alpha-ketoglutarate derived)	100001253	C02716		182230	2490-97-3	LC/MS pos early	845	189.087
	220	290	33946	Amino acid	Glutamate family (alpha-ketoglutarate derived)	N-acetylhistidine		0.94	0.66	0.66		0.6903	0.5015	0.1903	0.6827	0.116	0.2364		1.0543	0.8863	1.7034	0.9881	0.5884	1.1221		100	100	100	100	100	100		N-acetylhistidine	Amino acid	Glutamate family (alpha-ketoglutarate derived)	100001293	C02997		75619	39145-52-3	LC/MS pos early	2065	198.087
	221	298	32984	Amino acid	Glutamate family (alpha-ketoglutarate derived)	N-alpha-acetylornithine		1.25	1.13	0.97		0.223	0.3981	0.6068	0.7549	0.7967	0.6221		1.0333	0.7829	0.6618	1.2883	0.8857	0.6449		100	100	100	100	100	100		N-alpha-acetylornithine	Amino acid	Glutamate family (alpha-ketoglutarate derived)	100000285	C00437	N-ALPHA-ACETYLORNITHINE	439232	6205-08-09	LC/MS pos early	2000	175.108
	222	294	34387	Amino acid	Glutamate family (alpha-ketoglutarate derived)	N-acetylproline		1.04	0.88	0.45		0.7768	0.523	0.6144	0.7559	0.057	0.1539		1.2164	0.8445	1.2732	1.2696	0.7407	0.5743		100	100	100	100	100	100		N-acetylproline	Amino acid	Glutamate family (alpha-ketoglutarate derived)	100001334			322640	1074-79-9	LC/MS pos early	1695	158.081
	226	341	1898	Amino acid	Glutamate family (alpha-ketoglutarate derived)	proline		1.06	0.88	0.74		0.5373	0.4573	0.3352	0.687	0.043	0.1452		1.0014	0.8773	1.6069	1.0568	0.7683	1.1876		100	100	100	100	100	100		proline	Amino acid	Glutamate family (alpha-ketoglutarate derived)	480	C00148	PRO	145742	147-85-3	LC/MS pos early	1603	116.071
	227	348	46225	Amino acid	Glutamate family (alpha-ketoglutarate derived)	pyroglutamine*		0.83	0.87	1.88		0.883	0.5455	0.7096	0.7559	0.0721	0.1752		1.4557	1.0427	0.5963	1.2123	0.9099	1.1202		100	100	100	100	100	100		pyroglutamine*	Amino acid	Glutamate family (alpha-ketoglutarate derived)	100001540			134508	2353-44-8	LC/MS pos early	1900	129.066
	228	370	34384	Amino acid	Glutamate family (alpha-ketoglutarate derived)	stachydrine		0.96	0.97	0.9		0.362	0.4402	0.6039	0.7549	0.1279	0.2476		1.1827	0.9658	0.859	1.1299	0.9409	0.7772		100	100	100	100	100	100		stachydrine	Amino acid	Glutamate family (alpha-ketoglutarate derived)	100001296	C10172		115244	4136-37-2	LC/MS pos early	1440	144.102
	231	388	32306	Amino acid	Glutamate family (alpha-ketoglutarate derived)	trans-4-hydroxyproline		1.5	1.76	0.99		0.3789	0.4402	0.2361	0.6827	0.9022	0.674		0.7598	0.3726	1.0545	1.1384	0.6546	1.0416		67	33	100	100	100	100		trans-4-hydroxyproline	Amino acid	Glutamate family (alpha-ketoglutarate derived)	1001	C01157	Protein-hydroxyprolines	5810	51-35-4	LC/MS pos early	1064	132.066
	232	311	37431	Amino acid	Glutamate family (alpha-ketoglutarate derived)	N-methylproline		0.98	1.05	0.98		0.8829	0.5455	0.5769	0.7549	0.7416	0.6097		1.3696	0.9252	0.7676	1.3438	0.9702	0.7542		100	100	100	100	100	100		N-methylproline	Amino acid	Glutamate family (alpha-ketoglutarate derived)	100001956			557	475-11-6	LC/MS pos early	1335	130.086
	238	86	40499	Amino acid	Glutamate family (alpha-ketoglutarate derived)	4-hydroxyglutamate		0.76	1.81	1.91		0.3505	0.4402	0.0586	0.6827	0.2513	0.3375		1.0109	0.4849	0.4079	0.7691	0.8796	0.781		100	33	0	67	100	67		4-hydroxyglutamate	Amino acid	Glutamate family (alpha-ketoglutarate derived)	100002544	C03079		439902	2485-33-8	LC/MS pos early	1141	164.055
	240	139	40410	Amino acid	Glutamate family (alpha-ketoglutarate derived)	cis-urocanate		0.23	0.87	1.18		0.2083	0.3871	0.6612	0.7559	0.5908	0.5201		1.7774	1.025	1.6019	0.4134	0.8937	1.8876		100	100	100	67	100	100		cis-urocanate	Amino acid	Glutamate family (alpha-ketoglutarate derived)	100003425			1549103	7699-35-6	LC/MS pos early	2406	139.05
	241	20	30460	Amino acid	Glutamate family (alpha-ketoglutarate derived)	1-methylhistidine		1.23	0.69	1.3		0.1717	0.3647	0.3457	0.687	0.3044	0.3752		1.0778	1.2122	0.6623	1.3233	0.8374	0.8596		100	100	100	100	100	100		1-methylhistidine	Amino acid	Glutamate family (alpha-ketoglutarate derived)	100001051	C01152		92105	332-80-9	LC/MS pos early	2755	170.092
	242	229	33009	Amino acid	Glutamate family (alpha-ketoglutarate derived)	homostachydrine*		0.97	0.92	0.89		0.5283	0.4573	0.3584	0.6881	0.0142	0.1015		1.0835	0.9537	0.8512	1.0545	0.8766	0.76		100	100	100	100	100	100		homostachydrine*	Amino acid	Glutamate family (alpha-ketoglutarate derived)	100001550	C08283		441447	1195-94-4	LC/MS pos early	1750	158.118
	245	300	43249	Amino acid	Glutamate family (alpha-ketoglutarate derived)	N-delta-acetylornithine		1.03	0.92	1		0.4902	0.4473	0.4004	0.7095	0.914	0.674		1.0573	1.0084	0.8073	1.0875	0.924	0.8113		100	100	100	100	100	100		N-delta-acetylornithine	Amino acid	Glutamate family (alpha-ketoglutarate derived)	100004523			9920500		LC/MS pos early	1877	175.108
	248	280	43255	Amino acid	Glutamate family (alpha-ketoglutarate derived)	N-acetyl-1-methylhistidine*		0.94	0.78	0.97		0.9365	0.561	0.59	0.7549	0.4226	0.4358		0.9032	0.9703	0.4915	0.8518	0.7582	0.4779		67	67	33	67	33	0		N-acetyl-1-methylhistidine*	Amino acid	Glutamate family (alpha-ketoglutarate derived)	100004299			193270		LC/MS pos early	2100	212.103
	249	312	43586	Amino acid	Glutamate family (alpha-ketoglutarate derived)	N-monomethylarginine		1.04	0.98	1.03		0.668	0.4941	0.8026	0.767	0.5767	0.52		0.924	0.9897	0.9853	0.9596	0.9733	1.0102		100	100	100	100	100	100		N-monomethylarginine	Amino acid	Glutamate family (alpha-ketoglutarate derived)	100004488	C03884		132862	53308-83-1	LC/MS pos early	2845	189.135
	250	82	15681	Amino acid	Glutamate family (alpha-ketoglutarate derived)	4-guanidinobutanoate		0.9	0.92	0.58		0.527	0.4573	0.6273	0.7559	0.007	0.0832		0.9012	0.8658	1.9465	0.8074	0.7997	1.1284		100	100	100	100	100	100		4-guanidinobutanoate	Amino acid	Glutamate family (alpha-ketoglutarate derived)	100000096	C01035		500	463-003;463-00-3	LC/MS pos early	2320	146.092
	252	88	32349	Amino acid	Glutamate family (alpha-ketoglutarate derived)	4-imidazoleacetate		1.06	0.85	0.81		0.4772	0.4473	0.4946	0.7191	0.0223	0.1147		1.3422	0.9141	0.4611	1.4269	0.7736	0.3736		100	100	100	100	100	100		4-imidazoleacetate	Amino acid	Glutamate family (alpha-ketoglutarate derived)	100001207	C02835		96215	645-65-8	LC/MS pos early	2055	127.05
	258	216	43802	Amino acid	Glutamate family (alpha-ketoglutarate derived)	guanidinoacetate		1.16	0.75	0.96		0.1272	0.3536	0.1088	0.6827	0.966	0.6861		1.0924	1.0449	0.5633	1.2679	0.7787	0.5393		100	100	100	100	100	100		guanidinoacetate	Amino acid	Glutamate family (alpha-ketoglutarate derived)	344	C00581		763	352-97-6	LC/MS pos early	1937	118.061
	263	126	35101	Amino acid	Glutamate family (alpha-ketoglutarate derived)	beta-guanidinopropanoate		0.9	0.98	0.81		0.2389	0.4036	0.8699	0.7798	0.0392	0.1366		1.2503	0.9619	0.8654	1.1228	0.9468	0.6983		100	100	100	100	100	100		beta-guanidinopropanoate	Amino acid	Glutamate family (alpha-ketoglutarate derived)	100001411	C03065		67701	353-09-3	LC/MS pos early	2145	132.077
	267	66	55072	Amino acid	Glutamate family (alpha-ketoglutarate derived)	2-oxoarginine*		1.02	0.93	0.68		0.8229	0.5333	0.6462	0.7559	0.1297	0.2476		1.0436	0.8732	1.0548	1.0612	0.8099	0.7219		100	100	100	100	100	100		2-oxoarginine*	Amino acid	Glutamate family (alpha-ketoglutarate derived)	100002784	C03771		558	3715-10-04	LC/MS pos early	1760	174.087
	269	117	57461	Amino acid	Glutamate family (alpha-ketoglutarate derived)	argininate*		0.9	0.64	0.81		0.3743	0.4402	0.224	0.6827	0.5495	0.5074		1.2018	1.0936	0.5033	1.0768	0.7036	0.408		100	100	100	100	100	33		argininate*	Amino acid	Glutamate family (alpha-ketoglutarate derived)	100002769			160437	157-07-3	LC/MS pos early	2150	176.103
	270	240	1125	Amino acid	Branched Chain Amino Acids (OAA derived)	isoleucine		0.92	0.86	0.68		0.1379	0.3536	0.1856	0.6827	0.0061	0.0808		0.9909	1.0059	1.6741	0.9106	0.8632	1.1365		100	100	100	100	100	100		isoleucine	Amino acid	Branched Chain Amino Acids (OAA derived)	376	C00407	ILE	6306	73-32-5	LC/MS pos early	2800	132.102
	286	42	38276	Amino acid	Branched Chain Amino Acids (pyruvate derived)	2,3-dihydroxyisovalerate		0.81	0.77	0.97		0.5421	0.4573	0.7448	0.7559	0.9259	0.674		1.0093	0.8038	1.0809	0.813	0.6156	1.0496		100	33	100	67	33	100		2,3-dihydroxyisovalerate	Amino acid	Branched Chain Amino Acids (pyruvate derived)	100002417	C04039	DIOH-ISOVALERATE	677	1756-18-9	LC/MS polar	1050	133.051
	289	51	36746	Amino acid	Branched Chain Amino Acids (pyruvate derived)	2-hydroxy-3-methylvalerate		1.31	1.16	0.82		0.9664	0.564	0.733	0.7559	0.4226	0.4358		1.2649	0.6765	0.7029	1.6627	0.782	0.5783		100	67	33	67	33	0		2-hydroxy-3-methylvalerate	Amino acid	Branched Chain Amino Acids (pyruvate derived)	100001541			164623	488-15-3	LC/MS neg	1800	131.071
	292	74	44526	Amino acid	Branched Chain Amino Acids (pyruvate derived)	3-methyl-2-oxobutyrate		0.93	0.91	1.26		0.5304	0.4573	0.657	0.7559	0.2579	0.3401		1.0401	0.8242	0.72	0.9676	0.752	0.9106		100	67	33	100	33	100		3-methyl-2-oxobutyrate	Amino acid	Branched Chain Amino Acids (pyruvate derived)	100000936	C00141	2-KETO-ISOVALERATE	49	3715-29-5	LC/MS polar	911	115.04
	293	75	15676	Amino acid	Branched Chain Amino Acids (pyruvate derived)	3-methyl-2-oxovalerate		0.92	0.86	0.73		0.2904	0.4348	0.0182	0.6827	0.0659	0.1653		0.9914	1.0916	1.5595	0.9135	0.9341	1.1443		100	100	100	100	100	100		3-methyl-2-oxovalerate	Amino acid	Branched Chain Amino Acids (pyruvate derived)	100000036	C00671	2-KETO-3-METHYL-VALERATE	47	1460-34-0;51829-07-3	LC/MS neg	2064.2	129.056
	294	89	22116	Amino acid	Branched Chain Amino Acids (pyruvate derived)	4-methyl-2-oxopentanoate		0.88	0.65	0.78		0.4973	0.4489	0.1129	0.6827	0.1158	0.2364		1.0635	1.2552	1.4004	0.9336	0.8098	1.0881		100	100	100	100	100	100		4-methyl-2-oxopentanoate	Amino acid	Branched Chain Amino Acids (pyruvate derived)	100000551	C00233	2K-4CH3-PENTANOATE&redirect=T	70	816-66-0	LC/MS neg	2170	129.056
	298	109	46537	Amino acid	Branched Chain Amino Acids (pyruvate derived)	alpha-hydroxyisovalerate		0.93	1.03	1		0.5487	0.4581	0.9827	0.7911				1.0748	0.5964	0.4713	1	0.6152	0.4713		100	67	0	100	33	0		alpha-hydroxyisovalerate	Amino acid	Branched Chain Amino Acids (pyruvate derived)	100001300			99823	600-37-3	LC/MS polar	1052	117.056
	299	127	12129	Amino acid	Branched Chain Amino Acids (pyruvate derived)	beta-hydroxyisovalerate		0.8	1.28	0.81		0.074	0.3135	0.4538	0.7141	0.0966	0.2064		1.1705	0.8582	0.9204	0.9353	1.1004	0.7435		100	67	100	100	67	100		beta-hydroxyisovalerate	Amino acid	Branched Chain Amino Acids (pyruvate derived)	1442			69362	625-08-1	LC/MS polar	1149.8	117.056
	300	245	60	Amino acid	Branched Chain Amino Acids (pyruvate derived)	leucine		0.91	0.85	0.72		0.1397	0.3536	0.234	0.6827	0.0038	0.0625		1.0061	0.9885	1.4451	0.9195	0.8448	1.034		100	100	100	100	100	100		leucine	Amino acid	Branched Chain Amino Acids (pyruvate derived)	397	C00123	LEU	6106	61-90-5	LC/MS pos early	2864	132.102
	302	269	1496	Amino acid	Branched Chain Amino Acids (pyruvate derived)	methylmalonate (MMA)		0.76	0.89	0.36		0.5321	0.4573	0.7881	0.767	0.408	0.4358		1.7144	0.951	1.4907	1.302	0.842	0.5319		100	100	100	100	100	100		methylmalonate (MMA)	Amino acid	Branched Chain Amino Acids (pyruvate derived)	418	C02170		487	516-05-2	LC/MS polar	3078.4	117.019
	303	271	15745	Amino acid	Branched Chain Amino Acids (pyruvate derived)	methylsuccinate		0.87	0.81	0.94		0.0564	0.3135	0.1514	0.6827	0.2839	0.3651		1.0688	1.0263	0.9628	0.9333	0.8352	0.901		100	100	100	100	100	100		methylsuccinate	Amino acid	Branched Chain Amino Acids (pyruvate derived)	2051		CPD-2461	10349	498-21-5	LC/MS polar	2800	131.035
	307	297	1591	Amino acid	Branched Chain Amino Acids (pyruvate derived)	N-acetylvaline		0.75	1.14	1		0.2083	0.3871	0.6763	0.7559				0.9681	0.6526	0.5311	0.7268	0.7412	0.5311		100	67	0	67	67	0		N-acetylvaline	Amino acid	Branched Chain Amino Acids (pyruvate derived)	1084			66789	96-81-1	LC/MS neg	1704	158.082
	310	405	1649	Amino acid	Branched Chain Amino Acids (pyruvate derived)	valine		0.94	0.89	0.62		0.4246	0.4402	0.2782	0.6827	0.0022	0.0589		0.9479	0.9777	1.6905	0.8941	0.8657	1.0552		100	100	100	100	100	100		valine	Amino acid	Branched Chain Amino Acids (pyruvate derived)	566	C00183	VAL	6287	72-18-4	LC/MS pos early	2479	118.086
	311	61	15667	Amino acid	Branched Chain Amino Acids (pyruvate derived)	2-isopropylmalate		1.04	0.86	0.39		0.8494	0.5354	0.7903	0.767	0.0849	0.1922		1.1027	1.2336	0.728	1.1422	1.0586	0.2817		100	100	100	100	100	100		2-isopropylmalate	Amino acid	Branched Chain Amino Acids (pyruvate derived)	100000409	C02504	3-CARBOXY-3-HYDROXY-ISOCAPROATE	77	3237-44-3	LC/MS polar	2605	175.061
	321	76	57747	Amino acid	Branched Chain Amino Acids (pyruvate derived)	3-methylglutaconate		0.94	0.92	0.82		0.6139	0.4782	0.5932	0.7549	0.3388	0.3973		1.0258	0.8723	1.2159	0.9608	0.8037	1.0021		100	100	100	100	100	100		3-methylglutaconate	Amino acid	Branched Chain Amino Acids (pyruvate derived)	100002458			1551553	5746-90-7	LC/MS polar	2700	99.0452
	328	44	22288	Amino acid	Branched Chain Amino Acids (pyruvate derived)	2,4-diaminobutyrate		1.26	1.06	1.06		0.2763	0.4226	0.8201	0.767	0.5947	0.5218		1.0663	0.9248	0.7017	1.3426	0.9808	0.747		100	100	100	100	100	100		2,4-diaminobutyrate	Amino acid	Branched Chain Amino Acids (pyruvate derived)	100000995	C03283	CPD-470	470	305-62-4	LC/MS pos early	2621	119.082
	329	92	1419	Amino acid	Amines and polyamines	5-methylthioadenosine (MTA)		1	1.07	0.93				0.707	0.7559	0.6876	0.5748		0.5453	0.6665	1.5026	0.5453	0.7158	1.4026		0	100	100	0	100	100		5-methylthioadenosine (MTA)	Amino acid	Amines and polyamines	212	C00170	5-METHYLTHIOADENOSINE	439176	2457-80-9	LC/MS pos early	2752	298.097
	330	104	15496	Amino acid	Amines and polyamines	agmatine		1.23	1.09	0.44		0.5747	0.4692	0.8082	0.767	0.0119	0.1015		0.3873	1.041	12.5458	0.4778	1.1308	5.5593		100	100	100	100	100	100		agmatine	Amino acid	Amines and polyamines	100000103	C00179	AGMATHINE	199	2482-00-0	LC/MS pos early	3057	131.129
	332	368	485	Amino acid	Amines and polyamines	spermidine		2.65	2.77	2.65		0.1582	0.3536	0.1297	0.6827	0.1869	0.2948		1.3668	0.518	0.1384	3.6152	1.4327	0.3669		100	100	0	100	100	100		spermidine	Amino acid	Amines and polyamines	50	C00315	SPERMIDINE	1102	124-20-9	LC/MS pos early	3355	146.165
	338	304	43026	Amino acid	Amines and polyamines	nicotianamine		1.06	0.86	0.82		0.4487	0.4402	0.4558	0.7141	0.1787	0.2923		1.101	0.9836	0.6629	1.1692	0.8436	0.5407		100	100	100	100	100	100		nicotianamine	Amino acid	Amines and polyamines	100004035	C05324		9882882	34441-14-0	LC/MS pos early	1800	304.15
	345	203	27727	Amino acid	Glutathione metabolism	glutathione, oxidized (GSSG)		1.27	1.1	1.16		0.186	0.3697	0.6287	0.7559	0.2525	0.3375		0.5478	0.9523	1.543	0.6951	1.0488	1.7838		100	100	100	100	100	100		glutathione, oxidized (GSSG)	Amino acid	Glutathione metabolism	448	C00127	GLUTATHIONE	65359	103239-24-3	LC/MS pos early	2667	613.159
	348	321	34592	Amino acid	Glutathione metabolism	ophthalmate		1.15	0.82	1.65		0.3996	0.4402	0.4493	0.7141	0.0525	0.1535		0.4479	1.0513	1.0871	0.5139	0.8613	1.796		0	100	100	67	100	100		ophthalmate	Amino acid	Glutathione metabolism	100001311			7018721	495-27-2	LC/MS pos early	2085	290.135
	350	146	35159	Amino acid	Glutathione metabolism	cysteine-glutathione disulfide		1.08	1.11	0.87		0.7569	0.5192	0.7644	0.7655	0.3371	0.3971		1.0246	0.8672	1.1398	1.1101	0.966	0.9941		100	100	100	100	100	100		cysteine-glutathione disulfide	Amino acid	Glutathione metabolism	100001437			4247235	13081-14-6	LC/MS pos early	2465	427.095
	351	147	35637	Amino acid	Glutathione metabolism	cysteinylglycine		0.97	1.03	0.89		0.6578	0.4927	0.8891	0.7798	0.1523	0.2631		1.1217	0.9397	0.6061	1.0846	0.9724	0.5404		100	100	100	100	100	100		cysteinylglycine	Amino acid	Glutathione metabolism	278	C01419	CYS-GLY	439498	19246-18-5	LC/MS pos early	2132	179.048
	352	178	37063	Amino acid	Glutathione metabolism	gamma-glutamylalanine		1.3	1.18	1.49		0.3815	0.4402	0.5781	0.7549	0.0951	0.2064		0.6251	0.8743	1.5798	0.8153	1.0306	2.356		100	100	100	100	100	100		gamma-glutamylalanine	Amino acid	Glutathione metabolism	100001843			440103	5875-41-2	LC/MS pos early	1986	219.098
	353	180	36738	Amino acid	Glutathione metabolism	gamma-glutamylglutamate		1.24	1.05	1.05		0.0855	0.3135	0.814	0.767	0.6225	0.5377		0.8824	1.0398	0.9005	1.0948	1.0968	0.9416		100	100	100	100	100	100		gamma-glutamylglutamate	Amino acid	Glutathione metabolism	331	C05282		92865	1116-22-9	LC/MS pos early	1775	277.103
	354	181	2730	Amino acid	Glutathione metabolism	gamma-glutamylglutamine		1.33	1.15	0.74		0.0157	0.2833	0.5588	0.7549	0.1036	0.2178		0.9892	0.5283	1.6595	1.3119	0.6076	1.2313		100	100	100	100	100	100		gamma-glutamylglutamine	Amino acid	Glutathione metabolism	1140	C05283		150914	10148-81-9	LC/MS pos early	1430	276.119
	355	182	33949	Amino acid	Glutathione metabolism	gamma-glutamylglycine		1.19	1.19	0.76		0.3	0.4348	0.4367	0.712	0.1518	0.2631		1.3715	0.7212	0.9199	1.6357	0.8611	0.6959		100	100	100	100	100	100		gamma-glutamylglycine	Amino acid	Glutathione metabolism	100001294			165527	1948-29-4	LC/MS pos early	1535	205.082
	356	183	18245	Amino acid	Glutathione metabolism	gamma-glutamylhistidine		1.37	1.08	0.83		0.232	0.4036	0.8271	0.767	0.2557	0.3388		0.589	0.8463	1.9343	0.8046	0.9145	1.6082		100	100	100	100	100	100		gamma-glutamylhistidine	Amino acid	Glutathione metabolism	1235			7017195	37460-15-4	LC/MS pos early	2740	285.119
	357	184	34456	Amino acid	Glutathione metabolism	gamma-glutamylisoleucine*		1.2	0.98	0.77		0.3361	0.4402	0.8387	0.7695	0.1732	0.2852		0.8135	0.9192	1.2761	0.9787	0.9011	0.9783		100	100	100	100	100	100		gamma-glutamylisoleucine*	Amino acid	Glutathione metabolism	100001485			14253342		LC/MS pos early	2940	261.144
	358	185	18369	Amino acid	Glutathione metabolism	gamma-glutamylleucine		1.16	1.02	0.79		0.5641	0.4639	0.8916	0.7798	0.3683	0.4207		0.825	0.9498	1.2833	0.9531	0.9728	1.0132		100	100	100	67	100	100		gamma-glutamylleucine	Amino acid	Glutathione metabolism	1268			151023	2566-39-4	LC/MS pos early	2991	261.144
	360	186	44872	Amino acid	Glutathione metabolism	gamma-glutamylmethionine		1.13	1.19	0.9		0.6021	0.4782	0.4368	0.712	0.7373	0.6087		0.9455	1.0602	1.0218	1.0675	1.2589	0.9234		100	100	100	100	100	100		gamma-glutamylmethionine	Amino acid	Glutathione metabolism	100001313			7009567	17663-87-5	LC/MS pos early	2640	279.101
	361	187	33422	Amino acid	Glutathione metabolism	gamma-glutamylphenylalanine		1.22	1.01	0.85		0.3674	0.4402	0.9747	0.7911	0.2678	0.3478		0.9924	1.0051	0.8013	1.207	1.0141	0.6793		100	100	100	100	100	100		gamma-glutamylphenylalanine	Amino acid	Glutathione metabolism	100000491			111299	7432-24-8	LC/MS pos early	2992	295.129
	362	188	33364	Amino acid	Glutathione metabolism	gamma-glutamylthreonine		1.31	0.99	0.77		0.0309	0.3135	0.8839	0.7798	0.3042	0.3752		0.5552	0.969	1.7208	0.725	0.9635	1.3243		100	100	100	100	100	100		gamma-glutamylthreonine	Amino acid	Glutathione metabolism	100001314			76078708	5652-48-2	LC/MS pos early	1750	249.108
	363	189	33947	Amino acid	Glutathione metabolism	gamma-glutamyltryptophan		1.46	0.99	0.93		0.2066	0.3871	0.941	0.7911	0.7198	0.5961		0.8687	1.0234	0.6636	1.2658	1.0117	0.6159		100	67	100	100	100	33		gamma-glutamyltryptophan	Amino acid	Glutathione metabolism	100001295			3989307	66471-20-3	LC/MS pos early	2975	334.14
	364	190	2734	Amino acid	Glutathione metabolism	gamma-glutamyltyrosine		1.23	1.13	1.04		0.1693	0.3647	0.6099	0.7549	0.7536	0.6097		1.0054	0.9431	0.5629	1.2324	1.0631	0.5861		100	100	100	100	100	100		gamma-glutamyltyrosine	Amino acid	Glutathione metabolism	1102			94340	7432-23-7	LC/MS pos early	2518	311.124
	365	191	43829	Amino acid	Glutathione metabolism	gamma-glutamylvaline		1.13	1.08	0.81		0.2652	0.4112	0.5856	0.7549	0.2063	0.3032		0.8874	0.9958	1.2086	1.0015	1.0737	0.9802		100	100	100	100	100	100		gamma-glutamylvaline	Amino acid	Glutathione metabolism	100001126			7015683	2746-34-1	LC/MS pos early	2700	247.129
	366	94	1494	Amino acid	Glutathione metabolism	5-oxoproline		0.86	0.98	0.83		0.1165	0.3527	0.8192	0.767	0.1722	0.2852		2.4522	0.9512	0.839	2.0978	0.9315	0.6985		100	100	100	100	100	100		5-oxoproline	Amino acid	Glutathione metabolism	1021	C01879	5-OXOPROLINE	7405	98-79-3	LC/MS neg	738.5	128.035
	371	179	55015	Amino acid	Glutathione metabolism	gamma-glutamyl-alpha-lysine		1.27	1.1	0.73		0.2429	0.4036	0.737	0.7559	0.0344	0.1362		0.6116	0.9425	1.3609	0.778	1.0366	0.9948		100	100	100	100	100	100		gamma-glutamyl-alpha-lysine	Amino acid	Glutathione metabolism	100010901			65254		LC/MS pos early	2784	276.155
	374	196	48152	Carbohydrate	Glycolysis	glucose		1.05	0.88	0.79		0.8016	0.5274	0.6308	0.7559	0.0686	0.1698		0.7916	0.8779	1.8097	0.8311	0.7719	1.4241		100	100	100	100	100	100		glucose	Carbohydrate	Glycolysis	572	C00031	CPD-3607	79025	50-99-7	LC/MS polar	2342	225.062
	383	197	15443	Carbohydrate	Glycolysis	glucuronate		0.92	0.85	0.64		0.1568	0.3536	0.2087	0.6827	0.0179	0.1015		1.0109	1.0065	1.6117	0.9299	0.8568	1.0311		100	100	100	100	100	100		glucuronate	Carbohydrate	Glycolysis	100000257	C00191	GLUCURONATE	444791	207300-70-7	LC/MS polar	3233.3	193.035
	384	171	46896	Carbohydrate	Glycolysis	fructose 1,6-diphosphate/glucose 1,6-diphosphate/myo-inositol diphosphates		1.3	0.99	0.9		0.3629	0.4402	0.8118	0.767	0.5784	0.52		0.8914	0.9095	1.4178	1.1586	0.9039	1.2785		100	100	100	100	100	100		fructose 1,6-diphosphate/glucose 1,6-diphosphate/myo-inositol diphosphates	Carbohydrate	Glycolysis	100002180	C00354	FRUCTOSE-16-DIPHOSPHATE			LC/MS neg	551	338.989
	385	244	527	Carbohydrate	Glycolysis	lactate		0.82	1.03	1.25		0.0688	0.3135	0.9113	0.7833	0.2622	0.3429		1.7488	0.8739	0.6727	1.4321	0.8963	0.8416		100	100	100	100	100	100		lactate	Carbohydrate	Glycolysis	482	C00186	L-LACTATE	612	79-33-4	LC/MS polar	1468.8	89.0244
	388	349	42582	Carbohydrate	Glycolysis	pyruvate		1.2	0.61	0.88		0.6456	0.4873	0.2908	0.6827	0.4872	0.475		1.1781	0.9962	2.0314	1.4186	0.606	1.7892		100	100	100	100	67	100		pyruvate	Carbohydrate	Glycolysis	823	C00022	PYRUVATE	1060	127-17-3	LC/MS neg	732.4	87.0088
	395	140	1564	Carbohydrate	TCA cycle	citrate		0.93	1.06	1.06		0.2478	0.4036	0.7138	0.7559	0.4243	0.4358		1.1789	0.9326	0.5287	1.0954	0.9903	0.5579		100	100	100	100	100	100		citrate	Carbohydrate	TCA cycle	1124	C00158	CIT	311	77-92-9	LC/MS neg	582	191.02
	397	390	15729	Carbohydrate	TCA cycle	tricarballylate		0.9	1.42	2.04		0.5955	0.4777	0.3187	0.687	0.0322	0.1346		1.0061	0.9155	0.5288	0.904	1.2975	1.079		100	100	67	100	100	100		tricarballylate	Carbohydrate	TCA cycle	2053	C19806		14925	99-14-9	LC/MS polar	4200	175.025
	398	138	52304	Carbohydrate	TCA cycle	cis-aconitate		1.07	1.09	0.9		0.3515	0.4402	0.8114	0.767	0.2243	0.3128		1.1804	0.8587	0.8181	1.2656	0.9356	0.7355		100	100	100	100	100	100		cis-aconitate	Carbohydrate	TCA cycle	1829	C00417	CIS-ACONITATE	643757	585-84-2	LC/MS pos early	864	192.05
	399	389	52303	Carbohydrate	TCA cycle	trans-aconitate		1.01	1.7	1		0.919	0.5557	0.1838	0.6827				1.0749	0.256	0.256	1.0816	0.4351	0.256		100	0	33	100	67	0		trans-aconitate	Carbohydrate	TCA cycle	100001043	C02341	CPD-225	444212	4023-65-8	LC/MS pos early	1320	192.05
	402	110	528	Carbohydrate	TCA cycle	alpha-ketoglutarate		1.05	0.99	0.73		0.4894	0.4473	0.9456	0.7911	0.0453	0.1452		0.9527	0.9023	1.0662	0.9982	0.8976	0.7821		100	100	100	100	100	100		alpha-ketoglutarate	Carbohydrate	TCA cycle	93	C00026	2-ketoglutarate	51	305-72-6;328-50-7;22202-68-2	LC/MS polar	2700	145.014
	403	376	1437	Carbohydrate	TCA cycle	succinate		0.97	0.88	0.61		0.6135	0.4782	0.0816	0.6827	0.0013	0.0589		1.1371	0.7591	1.6021	1.1044	0.6665	0.9849		100	100	100	100	100	100		succinate	Carbohydrate	TCA cycle	252	C00042	SUC	1110	110-15-6	LC/MS polar	3149	117.019
	404	172	1643	Carbohydrate	TCA cycle	fumarate		0.97	0.84	0.83		0.4566	0.4402	0.2553	0.6827	0.0524	0.1535		1.2601	0.9553	0.8914	1.2231	0.8062	0.7428		100	100	100	100	100	100		fumarate	Carbohydrate	TCA cycle	330	C00122	FUM	444972	100-17-8	LC/MS polar	3084	115.004
	405	258	20676	Carbohydrate	TCA cycle	maleate		0.98	1.21	1.21		0.9939	0.5715	0.0439	0.6827	0.0067	0.0832		1.2886	0.8883	0.7766	1.2679	1.0721	0.9366		100	100	100	100	100	100		maleate	Carbohydrate	TCA cycle	100000707	C01384	MALEATE	444266	110-16-7	LC/MS polar	2510	115.004
	406	257	1303	Carbohydrate	TCA cycle	malate		0.98	0.91	0.96		0.725	0.5056	0.2966	0.6827	0.4699	0.4612		1.0926	0.975	0.9275	1.0761	0.8919	0.8873		100	100	100	100	100	100		malate	Carbohydrate	TCA cycle	409	C00149	MAL	525	6915-15-7	LC/MS neg	615.6	133.014
	410	239	54724	Carbohydrate	TCA cycle	isocitric lactone		1.01	1.01	0.73		0.8977	0.5464	0.9305	0.7902	0.0606	0.1574		1.1117	0.825	0.9682	1.1203	0.8327	0.7062		100	100	100	100	100	100		isocitric lactone	Carbohydrate	TCA cycle	100009239			98259	4702-32-3	LC/MS polar	2970	173.009
	420	361	53237	Carbohydrate	Calvin cycle and pentose phosphate	sedoheptulose		0.95	1.02	0.78		0.3898	0.4402	0.9495	0.7911	0.0514	0.1535		0.9963	0.8371	1.8388	0.9463	0.8548	1.4327		100	100	100	100	100	100		sedoheptulose	Carbohydrate	Calvin cycle and pentose phosphate	100002619			5459879	3019-74-7	LC/MS polar	2255	209.067
	423	325	20694	Carbohydrate	Photorespiration	oxalate (ethanedioate)		1.07	1.05	1		0.5608	0.4628	0.6803	0.7559	0.9192	0.674		1.015	0.7412	0.9996	1.0888	0.7782	0.9994		100	100	100	100	100	100		oxalate (ethanedioate)	Carbohydrate	Photorespiration	100000841	C00209	OXALATE	971	144-62-7	LC/MS polar	3803	88.988
	427	204	1572	Carbohydrate	Photorespiration	glycerate		1.04	0.95	0.81		0.5827	0.4692	0.8865	0.7798	0.1245	0.2476		1.0996	0.8998	1.0684	1.1434	0.8557	0.8661		100	100	100	100	100	100		glycerate	Carbohydrate	Photorespiration	1052	C00258	GLYCERATE	752	600-19-1	LC/MS polar	2070.4	105.019
	429	380	20693	Carbohydrate	Photorespiration	tartronate (hydroxymalonate)		1.21	0.93	1.42		0.2583	0.4091	0.6727	0.7559	0.0044	0.0686		0.9161	0.9238	0.7486	1.1092	0.8576	1.0597		100	100	100	100	100	100		tartronate (hydroxymalonate)	Carbohydrate	Photorespiration	100000840	C02287		45	80-69-3	LC/MS neg	610	118.999
	433	113	575	Carbohydrate	Amino sugar and nucleotide sugar	arabinose		1.08	0.91	0.81		0.6398	0.4861	0.3604	0.6881	0.5773	0.52		0.9545	0.9752	0.9995	1.0339	0.8861	0.8091		100	100	67	100	100	100		arabinose	Carbohydrate	Amino sugar and nucleotide sugar	828	C00216	D-ARABINOSE	66308	28697-53-2	LC/MS polar	1804.5	195.051
	436	165	20699	Carbohydrate	Amino sugar and nucleotide sugar	erythritol		0.87	1	1		0.2904	0.4348						1.1076	0.5344	0.5344	0.9674	0.5344	0.5344		100	33	0	100	0	0		erythritol	Carbohydrate	Amino sugar and nucleotide sugar	100000846	C00503	2-C-METHYL-D-ERYTHRITOL-4-PHOSPHATE	222285	149-32-6	LC/MS polar	1491	167.056
	437	166	42420	Carbohydrate	Amino sugar and nucleotide sugar	erythronate*		1.08	0.85	0.88		0.3778	0.4402	0.3492	0.687	0.5399	0.502		1.3307	1.0539	0.7403	1.4313	0.8943	0.6531		100	100	100	100	100	100		erythronate*	Carbohydrate	Amino sugar and nucleotide sugar	100001320			2781043	88759-55-1	LC/MS polar	2186	135.03
	439	260	38299	Carbohydrate	Amino sugar and nucleotide sugar	maltol		0.83	1.08	1		0.1387	0.3536	0.8082	0.767				1.3208	0.3312	0.1244	1.098	0.3564	0.1244		100	100	0	100	100	0		maltol	Carbohydrate	Amino sugar and nucleotide sugar	100002362	C11918		8369	118-71-8	LC/MS pos early	1896	127.039
	440	195	27681	Carbohydrate	Amino sugar and nucleotide sugar	glucosaminate		0.94	0.86	0.87		0.2329	0.4036	0.0496	0.6827	0.0342	0.1362		1.1059	1.0336	0.6654	1.0433	0.8861	0.5784		100	100	100	100	100	100		glucosaminate	Carbohydrate	Amino sugar and nucleotide sugar	100001009	C03752		73563	3646-68-2	LC/MS pos early	1091	196.082
	451	352	15772	Carbohydrate	Amino sugar and nucleotide sugar	ribitol		1.05	0.79	1.05		0.4912	0.4473	0.1385	0.6827	0.4226	0.4358		1.144	0.5426	0.2806	1.2021	0.4298	0.295		100	100	0	100	100	67		ribitol	Carbohydrate	Amino sugar and nucleotide sugar	100000406	C00474		6912	488-81-3	LC/MS polar	1789.6	151.061
	452	353	27731	Carbohydrate	Amino sugar and nucleotide sugar	ribonate		1.04	1.12	1.13		0.6392	0.4861	0.5856	0.7549	0.2969	0.3746		1.8028	0.8052	0.5898	1.8816	0.9038	0.6694		100	100	100	100	100	100		ribonate	Carbohydrate	Amino sugar and nucleotide sugar	100001007	C01685		5460677	5336-08-03	LC/MS polar	2425	165.04
	453	354	1471	Carbohydrate	Amino sugar and nucleotide sugar	ribose		0.85	0.87	0.72		0.0696	0.3135	0.2979	0.6827	0.0325	0.1346		1.1878	0.9301	0.8783	1.0067	0.8118	0.633		100	100	100	100	100	100		ribose	Carbohydrate	Amino sugar and nucleotide sugar	914	C00121	RIBOSE	5779	50-69-1	LC/MS polar	1508.2	195.051
	454	398	38670	Carbohydrate	Amino sugar and nucleotide sugar	UDP-glucose/UDP-galactose		0.29	0.88	1.02		0.3257	0.4402	0.7043	0.7559	0.9714	0.6861		0.7739	1.5949	0.3105	0.2276	1.3977	0.3172		67	100	67	0	100	33		UDP-glucose/UDP-galactose	Carbohydrate	Amino sugar and nucleotide sugar	100002997	C00029	UDP-GLUCOSE			LC/MS neg	645	565.05
	462	412	15581	Carbohydrate	Amino sugar and nucleotide sugar	xylose		0.76	0.95	0.64		0.0456	0.3135	0.6812	0.7559	0.0096	0.0977		1.1733	0.9109	1.2416	0.8969	0.8612	0.7976		100	100	100	100	100	100		xylose	Carbohydrate	Amino sugar and nucleotide sugar	826	C00181	XYLOSE	135191	609-06-3	LC/MS polar	1727	195.051
	469	115	48255	Carbohydrate	Amino sugar and nucleotide sugar	arabonate/xylonate		0.87	0.99	0.7		0.4057	0.4402	0.9262	0.7887	0.4502	0.4537		1.3315	0.7849	0.9	1.1541	0.7796	0.6282		100	100	100	100	100	100		arabonate/xylonate	Carbohydrate	Amino sugar and nucleotide sugar	100006115					LC/MS polar	2700	165.04
	472	114	48885	Carbohydrate	Amino sugar and nucleotide sugar	arabitol/xylitol		1.01	1.01	0.92		0.8474	0.5354	0.9723	0.7911	0.4079	0.4358		1.3967	0.8603	0.6602	1.4145	0.8663	0.6058		100	100	100	100	100	100		arabitol/xylitol	Carbohydrate	Amino sugar and nucleotide sugar	100006430	C01904	CPD-355	6912		LC/MS polar	1932.4	151.061
	473	287	48149	Carbohydrate	Amino sugar and nucleotide sugar	N-acetylglucosaminylasparagine		1.12	0.8	1.05		0.5677	0.4652	0.7494	0.7568	0.9934	0.6872		0.9389	0.7645	1.0551	1.0503	0.6088	1.1049		100	67	100	100	67	100		N-acetylglucosaminylasparagine	Carbohydrate	Amino sugar and nucleotide sugar	1215	C04540		123826	2776-93-4	LC/MS pos early	1212	336.14
	474	286	46539	Carbohydrate	Amino sugar and nucleotide sugar	N-acetylglucosamine/N-acetylgalactosamine		0.81	0.59	0.84		0.0403	0.3135	0.1579	0.6827	0.0163	0.1015		1.0692	1.0132	1.4388	0.8701	0.5983	1.2023		100	100	100	100	100	100		N-acetylglucosamine/N-acetylgalactosamine	Carbohydrate	Amino sugar and nucleotide sugar	100006435			24139		LC/MS pos early	715	222.097
	475	355	54671	Carbohydrate	Amino sugar and nucleotide sugar	ribulose/xylulose		1.06	1.06	0.81		0.841	0.5354	0.8825	0.7798	0.2041	0.3022		0.8711	0.8344	1.5617	0.9273	0.8882	1.2598		100	100	100	100	100	100		ribulose/xylulose	Carbohydrate	Amino sugar and nucleotide sugar	100006122		D-XYLULOSE	5289590		LC/MS polar	1400	195.051
	484	135	37112	Carbohydrate	Inositol metabolism	chiro-inositol		0.76	0.88	0.84		0.0663	0.3135	0.2315	0.6827	0.0652	0.1653		1.0336	0.9998	1.5569	0.7837	0.8759	1.3024		100	100	100	100	100	100		chiro-inositol	Carbohydrate	Inositol metabolism	100001859	C19891	CPD-8052		643-12-9	LC/MS polar	3191.2	225.062
	488	273	1124	Carbohydrate	Inositol metabolism	myo-inositol		0.87	0.9	1.04		0.1617	0.3536	0.4658	0.7191	0.5819	0.52		1.3264	1.0251	0.9232	1.1519	0.9229	0.9624		100	100	100	100	100	100		myo-inositol	Carbohydrate	Inositol metabolism	363	C00137	MYO-INOSITOL	892	87-89-8	LC/MS polar	3506.3	225.062
	490	237	38388	Carbohydrate	Inositol metabolism	inositol pentakisphosphate		2.32	2.14	4.59		0.0947	0.3268	0.3388	0.687	0.1063	0.2217		1.7417	0.6685	0.0345	4.0347	1.4326	0.1584		100	100	100	100	100	100		inositol pentakisphosphate	Carbohydrate	Inositol metabolism	100002880	C01284	CPD-534	439468		LC/MS neg	522	578.888
	491	236	39575	Carbohydrate	Inositol metabolism	inositol hexakisphosphate		2.56	2.39	2.93		0.081	0.3135	0.2839	0.6827	0.0749	0.1804		1.4909	0.6516	0.1137	3.8199	1.5542	0.3331		100	100	100	100	100	100		inositol hexakisphosphate	Carbohydrate	Inositol metabolism	421	C01204	MI-HEXAKISPHOSPHATE	890	83-86-3	LC/MS neg	527	658.854
	497	238	38389	Carbohydrate	Inositol metabolism	inositol triphosphate		2.43	1.64	1.32		0.1253	0.3536	0.7334	0.7559	0.969	0.6861		1.0376	0.6053	0.4926	2.5252	0.9908	0.6517		100	100	100	100	100	100		inositol triphosphate	Carbohydrate	Inositol metabolism	100002881	C01243	INOSITOL-1-3-4-TRIPHOSPHATE	439455		LC/MS neg	541	418.955
	503	69	43805	Carbohydrate	Sucrose, glucose,fructose metabolism	3-deoxyoctulosonate		1.54	1.06	1.2		0.2818	0.4282	0.6906	0.7559	0.2535	0.3375		0.7607	0.9082	0.4659	1.1681	0.9589	0.5605		33	100	33	100	100	100		3-deoxyoctulosonate	Carbohydrate	Sucrose, glucose,fructose metabolism	100000095		KDO	4636210	103404-70-2	LC/MS polar	2706.7	237.062
	508	170	48195	Carbohydrate	Sucrose, glucose,fructose metabolism	fructose		0.73	0.84	0.72		0.0571	0.3135	0.3519	0.687	0.0247	0.1168		0.9123	1.0195	8.7693	0.6649	0.8608	6.3499		100	100	100	100	100	100		fructose	Carbohydrate	Sucrose, glucose,fructose metabolism	878	C00095	Fructose	5984	57-48-7	LC/MS polar	2065	225.062
	510	173	34706	Carbohydrate	Sucrose, glucose,fructose metabolism	galactinol		0.95	1.05	0.96		0.3959	0.4402	0.6714	0.7559	0.5683	0.52		1.1681	0.9557	0.5774	1.1075	1.004	0.5546		100	100	100	100	100	100		galactinol	Carbohydrate	Sucrose, glucose,fructose metabolism	100000908	C01235	CPD-458	439451	16908-86-4	LC/MS polar	4656	341.109
	511	174	1117	Carbohydrate	Sucrose, glucose,fructose metabolism	galactitol (dulcitol)		0.94	0.95	0.83		0.7166	0.5041	0.7155	0.7559	0.151	0.2631		1.2337	0.9912	0.938	1.161	0.9378	0.777		100	100	100	100	100	100		galactitol (dulcitol)	Carbohydrate	Sucrose, glucose,fructose metabolism	1003	C01697		11850	608-66-2	LC/MS polar	2360	181.072
	512	175	27719	Carbohydrate	Sucrose, glucose,fructose metabolism	galactonate		0.94	0.97	0.95		0.663	0.4927	0.8044	0.767	0.8302	0.6421		0.9936	0.9704	1.0228	0.9377	0.9455	0.9765		100	100	100	100	100	100		galactonate	Carbohydrate	Sucrose, glucose,fructose metabolism	100001026	C00880		128869	299-28-5	LC/MS polar	3085	195.051
	523	262	46142	Carbohydrate	Sucrose, glucose,fructose metabolism	mannitol/sorbitol		0.89	0.98	0.84		0.3564	0.4402	0.8214	0.767	0.3189	0.384		1.6436	0.9316	0.7603	1.4705	0.9156	0.6413		100	100	100	100	100	100		mannitol/sorbitol	Carbohydrate	Sucrose, glucose,fructose metabolism	100001740	C00794	SORBITOL	5780		LC/MS polar	2320	181.072
	529	261	15586	Carbohydrate	Sucrose, glucose,fructose metabolism	maltose		0.7	1.13	0.39		0.1955	0.3737	0.5121	0.7313	0.0144	0.1015		0.4508	1.2023	2.3214	0.3169	1.3615	0.9137		100	100	100	100	100	100		maltose	Carbohydrate	Sucrose, glucose,fructose metabolism	913	C00208	MALTOSE	10991489	6363-53-7	LC/MS polar	3329.4	387.114
	536	263	48153	Carbohydrate	Sucrose, glucose,fructose metabolism	mannose		0.9	1.12	0.67		0.479	0.4473	0.4243	0.7095	0.3641	0.4177		0.8001	1.0858	6.5153	0.7201	1.2132	4.3541		100	100	100	100	100	100		mannose	Carbohydrate	Sucrose, glucose,fructose metabolism	803	C00159	L-mannose	18950	3458-28-4	LC/MS polar	2200	225.062
	546	351	586	Carbohydrate	Sucrose, glucose,fructose metabolism	raffinose		0.89	1.12	0.99		0.1168	0.3527	0.4631	0.7191	0.9912	0.6872		1.3094	0.9516	0.6077	1.1638	1.0656	0.6024		100	100	100	100	100	100		raffinose	Carbohydrate	Sucrose, glucose,fructose metabolism	879	C00492	CPD-1099	10542	17629-30-0	LC/MS neg	978	503.162
	552	371	15960	Carbohydrate	Sucrose, glucose,fructose metabolism	stachyose		0.99	1.03	1.13		0.8728	0.5442	0.6877	0.7559	0.3007	0.3752		1.3057	0.9466	0.3214	1.2948	0.9749	0.3618		100	100	100	100	100	100		stachyose	Carbohydrate	Sucrose, glucose,fructose metabolism	934	C01613	CPD-170	439531	10094-58-3	LC/MS neg	920	665.215
	553	378	1519	Carbohydrate	Sucrose, glucose,fructose metabolism	sucrose		1.03	1.01	0.76		0.7242	0.5056	0.966	0.7911	0.0546	0.1539		0.7814	1.0502	1.1465	0.8029	1.0565	0.869		100	100	100	100	100	100		sucrose	Carbohydrate	Sucrose, glucose,fructose metabolism	935	C00089	SUCROSE	5988	57-50-1	LC/MS polar	3092	387.114
	561	408	37132	Carbohydrate	Sucrose, glucose,fructose metabolism	verbascose		1	0.95	1.05		0.962	0.564	0.6557	0.7559	0.7829	0.6175		1.0587	1.0867	0.5464	1.0635	1.0295	0.5749		100	100	100	100	100	100		verbascose	Carbohydrate	Sucrose, glucose,fructose metabolism	100001864	C08252	CPD-8065	441434	546-62-3	LC/MS neg	935	827.267
	576	268	46144	Carbohydrate	Sucrose, glucose,fructose metabolism	methyl glucopyranoside (alpha + beta)		0.87	0.82	0.96		0.0383	0.3135	0.094	0.6827	0.5727	0.52		1.1831	1.1193	0.5608	1.0325	0.9199	0.5398		100	100	100	100	100	100		methyl glucopyranoside (alpha + beta)	Carbohydrate	Sucrose, glucose,fructose metabolism	100005864					LC/MS pos early	832	212.113
	578	194	587	Carbohydrate	Sucrose, glucose,fructose metabolism	gluconate		0.77	0.99	0.6		0.1506	0.3536	0.9776	0.7911	0.0585	0.1539		1.3797	0.5374	1.3458	1.0634	0.5341	0.8104		100	100	100	100	100	100		gluconate	Carbohydrate	Sucrose, glucose,fructose metabolism	338	C00257	GLUCONATE	10690	527-07-1	LC/MS polar	2922	195.051
	597	132	32489	Lipids	Free fatty acid	caproate (6:0)		0.66	0.72	0.65		0.3032	0.4348	0.4947	0.7191	0.3206	0.384		1.7769	1.101	0.7435	1.1759	0.7887	0.4863		100	100	100	100	100	100		caproate (6:0)	Lipids	Free fatty acid	926	C01585		8892	142-62-1	LC/MS neg	2713.7	115.076
	602	131	1642	Lipids	Free fatty acid	caprate (10:0)		0.06	0.06	0.25		0.0112	0.2833	0.1398	0.6827	0.0027	0.0604		7.9681	8.8094	1.955	0.4727	0.5247	0.4909		100	100	100	100	100	100		caprate (10:0)	Lipids	Free fatty acid	888	C01571	CPD-3617	2969	112-37-8	LC/MS neg	5090.7	171.139
	610	326	1336	Lipids	Free fatty acid	palmitate (16:0)		0.91	0.82	1		0.428	0.4402	0.3163	0.687	0.9384	0.6757		1.2633	1.1092	0.4479	1.1464	0.9069	0.4499		100	100	100	100	100	100		palmitate (16:0)	Lipids	Free fatty acid	424	C00249	PALMITATE	985	57-10-3	LC/MS neg	5618	255.233
	612	264	1121	Lipids	Free fatty acid	margarate (17:0)		0.89	0.75	0.91		0.5202	0.4573	0.1567	0.6827	0.6828	0.5726		1.209	1.3561	0.7841	1.08	1.0195	0.7154		100	100	100	100	100	100		margarate (17:0)	Lipids	Free fatty acid	891			10465	506-12-7	LC/MS neg	5731	269.249
	616	116	1118	Lipids	Free fatty acid	arachidate (20:0)		0.91	0.8	0.83		0.4861	0.4473	0.0991	0.6827	0.0468	0.1475		1.3078	1.0888	0.6726	1.1906	0.8728	0.5578		100	100	100	100	100	100		arachidate (20:0)	Lipids	Free fatty acid	893	C06425	ARACHIDIC_ACID	10467	506-30-9	LC/MS neg	6240	311.296
	619	123	12125	Lipids	Free fatty acid	behenate (22:0)*		0.93	0.93	0.71		0.6394	0.4861	0.5693	0.7549	0.2298	0.3172		1.3376	1.0286	0.8925	1.2415	0.9574	0.6321		100	100	100	100	100	100		behenate (22:0)*	Lipids	Free fatty acid	314	C08281	DOCOSANOATE	8215	112-85-6	LC/MS neg	6745	339.327
	634	313	52285	Lipids	Free fatty acid	oleate/vaccenate (18:1)		0.94	0.64	0.89		0.7007	0.504	0.075	0.6827	0.4042	0.4358		1.3661	1.1916	0.3606	1.2879	0.7673	0.3207		100	100	100	100	100	100		oleate/vaccenate (18:1)	Lipids	Free fatty acid	100008930					LC/MS neg	5655	281.249
	637	162	33587	Lipids	Free fatty acid	eicosenoate (20:1)		0.94	0.7	0.88		0.7043	0.5041	0.0634	0.6827	0.1565	0.2658		1.3531	1.1619	0.5888	1.2678	0.8136	0.516		100	100	100	100	100	100		eicosenoate (20:1)	Lipids	Free fatty acid	100001335	C16526	CPD-12189	5282768		LC/MS neg	5950	309.28
	640	164	1552	Lipids	Free fatty acid	erucate (22:1n9)		0.95	0.79	1.02		0.7129	0.5041	0.136	0.6827	0.924	0.674		1.2384	1.087	0.9152	1.175	0.8574	0.9334		100	100	100	100	100	100		erucate (22:1n9)	Lipids	Free fatty acid	1087	C08316		5281116	112-86-7	LC/MS neg	6355.6	337.311
	642	301	52674	Lipids	Free fatty acid	nervonate (24:1n9)*		1.04	0.44	0.81		0.9185	0.5557	0.1905	0.6827	0.3518	0.4107		0.9636	1.3809	1.136	0.9989	0.6037	0.9151		100	100	100	100	33	100		nervonate (24:1n9)*	Lipids	Free fatty acid	100001231	C08323		5281120	506-37-6	LC/MS neg	6804	365.342
	645	246	1105	Lipids	Free fatty acid	linoleate (18:2n6)		0.7	0.67	1.19		0.1885	0.3697	0.1959	0.6827	0.5158	0.4934		1.3931	1.4412	0.3369	0.9761	0.9676	0.4012		100	100	100	100	100	100		linoleate (18:2n6)	Lipids	Free fatty acid	180	C01595	LINOLEIC_ACID	5280450	60-33-3	LC/MS neg	5535	279.233
	649	247	34035	Lipids	Free fatty acid	linolenate [alpha or gamma; (18:3n3 or 6)]		0.72	0.79	1.12		0.2239	0.3981	0.5013	0.7224	0.7752	0.6147		1.5389	1.5007	0.5101	1.1007	1.1926	0.5689		100	100	100	100	100	100		linolenate [alpha or gamma; (18:3n3 or 6)]	Lipids	Free fatty acid	100001337	C06426	CPD-8117	5280934		LC/MS neg	5450	277.217
	651	158	17805	Lipids	Free fatty acid	dihomo-linoleate (20:2n6)		0.69	0.45	1.05		0.2092	0.3871	0.117	0.6827	0.7981	0.6221		1.3535	1.9176	0.6938	0.9394	0.8624	0.7272		100	100	100	100	100	100		dihomo-linoleate (20:2n6)	Lipids	Free fatty acid	1231	C16525		6439848	2091-39-6	LC/MS neg	5730	307.264
	662	54	52281	Lipids	Fatty acid, hydroxy	2-hydroxybutyrate/2-hydroxyisobutyrate		0.88	0.87	1		0.5372	0.4573	0.4226	0.7095				1.0543	0.8765	0.7629	0.9303	0.7629	0.7629		100	33	0	100	0	0		2-hydroxybutyrate/2-hydroxyisobutyrate	Lipids	Fatty acid, hydroxy	100008928					LC/MS polar	1258	103.04
	663	41	57547	Lipids	Fatty acid, hydroxy	2,3-dihydroxy-2-methylbutyrate		1.15	0.98	0.88		0.2921	0.4348	0.8182	0.767	0.2964	0.3746		1.1429	1.0331	0.8522	1.3147	1.0104	0.7495		100	100	100	100	100	100		2,3-dihydroxy-2-methylbutyrate	Lipids	Fatty acid, hydroxy	100010869			301941	14868-24-7	LC/MS polar	1318	133.051
	666	56	37253	Lipids	Fatty acid, hydroxy	2-hydroxyglutarate		0.81	1.31	0.78		0.1517	0.3536	0.0343	0.6827	0.1832	0.2934		1.5838	0.7762	0.8016	1.2803	1.0142	0.6232		100	100	100	100	100	100		2-hydroxyglutarate	Lipids	Fatty acid, hydroxy	100002070	C02630	CPD-381	43	40951-21-1	LC/MS polar	3352.8	147.03
	669	71	53230	Lipids	Fatty acid, hydroxy	3-hydroxyhexanoate		0.87	1.04	0.72		0.6805	0.4989	0.6919	0.7559	0.1849	0.2934		0.8702	0.5641	0.7517	0.7546	0.5875	0.5422		100	33	67	100	33	0		3-hydroxyhexanoate	Lipids	Fatty acid, hydroxy	100006367			151492	10191-24-9	LC/MS neg	1725	131.071
	673	72	22001	Lipids	Fatty acid, hydroxy	3-hydroxyoctanoate		0.73	0.63	2.47		0.346	0.4402	0.2085	0.6827	0.3217	0.384		1.1215	0.6032	0.3783	0.8131	0.3783	0.9358		100	67	33	67	0	67		3-hydroxyoctanoate	Lipids	Fatty acid, hydroxy	100000773			26613	88930-08-9	LC/MS neg	3446	159.103
	674	96	21239	Lipids	Fatty acid, hydroxy	8-hydroxyoctanoate		0.78	1.1	1.55		0.2559	0.4091	0.4306	0.712	0.4026	0.4358		1.317	0.8655	0.6611	1.0282	0.9533	1.0247		100	100	100	100	100	100		8-hydroxyoctanoate	Lipids	Fatty acid, hydroxy	100000956			69820	764-89-6	LC/MS neg	2300.4	159.103
	675	83	38309	Lipids	Fatty acid, hydroxy	4-hydroxy-2-nonenal		1.09	1.07	1.03		0.6353	0.4861	0.8259	0.767	0.919	0.674		1.2387	0.7575	0.5528	1.3549	0.8112	0.5696		100	100	67	100	100	100		4-hydroxy-2-nonenal	Lipids	Fatty acid, hydroxy	143			1693	75899-68-2;128946-65-6	LC/MS neg	4745	155.108
	677	55	42489	Lipids	Fatty acid, hydroxy	2-hydroxydecanoate		1.67	1.11	1.17		0.3277	0.4402	0.9257	0.7887	0.4226	0.4358		0.5616	0.8073	0.4308	0.9357	0.8936	0.5049		33	67	0	67	67	67		2-hydroxydecanoate	Lipids	Fatty acid, hydroxy	100004089			21488	5393-81-7	LC/MS neg	4840	187.134
	683	57	32413	Lipids	Fatty acid, hydroxy	2-hydroxymyristate		0.6	0.84	0.64		0.0043	0.1651	0.3016	0.6827	0.0035	0.0625		1.0772	0.8757	3.3474	0.6422	0.7318	2.1375		100	100	100	100	100	100		2-hydroxymyristate	Lipids	Fatty acid, hydroxy	100001180	C13790		1563	2507-55-3	LC/MS neg	5364	243.197
	686	59	35675	Lipids	Fatty acid, hydroxy	2-hydroxypalmitate		0.6	0.78	0.5		0.096	0.3268	0.3179	0.687	0.0234	0.1147		0.9909	0.9346	3.9611	0.5917	0.7246	1.9869		100	100	100	100	100	100		2-hydroxypalmitate	Lipids	Fatty acid, hydroxy	100001579			92836	764-67-0	LC/MS neg	5511.2	271.228
	688	10	39609	Lipids	Fatty acid, hydroxy	16-hydroxypalmitate		0.94	0.9	0.91		0.7603	0.5192	0.8262	0.767	0.671	0.5662		1.4494	0.7834	0.5192	1.3677	0.7074	0.4704		100	67	100	100	67	67		16-hydroxypalmitate	Lipids	Fatty acid, hydroxy	100002953	C18218	16-HYDROXYPALMITATE	10466	506-13-8	LC/MS neg	5236.2	271.228
	689	60	17945	Lipids	Fatty acid, hydroxy	2-hydroxystearate		0.76	0.75	0.67		0.2493	0.4036	0.221	0.6827	0.0383	0.1362		0.8992	0.9901	1.727	0.681	0.7471	1.1621		100	100	100	100	100	100		2-hydroxystearate	Lipids	Fatty acid, hydroxy	1239	C03045		69417	629-22-1	LC/MS neg	5695	299.259
	694	58	54920	Lipids	Fatty acid, hydroxy	2-hydroxyoleate		0.76	0.72	0.5		0.3474	0.4402	0.0222	0.6827	0.0115	0.1015		0.9095	0.8996	4.6503	0.691	0.647	2.3168		100	100	100	100	100	100		2-hydroxyoleate	Lipids	Fatty acid, hydroxy	100010866			9796304	56472-29-8	LC/MS neg	5560	297.244
	696	53	57663	Lipids	Fatty acid, hydroxy	2-hydroxybehenate		0.82	0.91	0.82		0.262	0.4091	0.4924	0.7191	0.1282	0.2476		1.046	1.0936	1.0589	0.8561	0.9951	0.871		100	100	100	100	100	100		2-hydroxybehenate	Lipids	Fatty acid, hydroxy	100015637			193484		LC/MS neg	6384	355.322
	701	97	38399	Lipids	Oxylipins	9,10-DiHOME		0.8	0.98	0.69		0.2463	0.4036	0.7895	0.767	0.0446	0.1452		1.4232	0.8828	1.1042	1.1409	0.8651	0.764		100	100	100	100	100	100		9,10-DiHOME	Lipids	Oxylipins	179	C14828		9966640	263399-34-4	LC/MS neg	5180	313.238
	702	7	38395	Lipids	Oxylipins	12,13-DiHOME		0.91	0.99	0.64		0.5817	0.4692	0.9197	0.7873	0.0368	0.1362		1.1318	0.9001	0.9982	1.0327	0.8919	0.637		100	100	100	100	100	100		12,13-DiHOME	Lipids	Oxylipins	62	C14829	CPD-13086	10236635	263399-35-5	LC/MS neg	5137	313.238
	706	8	37752	Lipids	Oxylipins	13-HODE + 9-HODE		0.89	0.9	0.9		0.4579	0.4402	0.5014	0.7224	0.4875	0.475		1.4383	1.0451	0.6375	1.2773	0.9404	0.5739		100	100	100	100	100	100		13-HODE + 9-HODE	Lipids	Oxylipins	100002196			43013		LC/MS neg	5275	295.228
	710	9	46109	Lipids	Oxylipins	13-HOTrE		0.91	0.85	0.88		0.2439	0.4036	0.0418	0.6827	0.0789	0.1849		1.3113	1.0246	0.7393	1.1872	0.8739	0.6534		100	100	100	100	100	100		13-HOTrE	Lipids	Oxylipins	100002836			16061072	74784-20-6	LC/MS pos late	1313	277.216
	728	168	15765	Lipids	Fatty acid ester	ethylmalonate		0.89	0.86	0.64		0.4913	0.4473	0.2475	0.6827	0.0796	0.185		1.1612	0.9328	0.893	1.0321	0.8011	0.5741		100	100	100	100	100	67		ethylmalonate	Lipids	Fatty acid ester	2054			11756	601-75-2	LC/MS polar	2785	131.035
	736	328	52944	Lipids	Fatty acid ester	palmitoylcholine		0.75	0.86	0.55		0.0804	0.3135	0.0185	0.6827	0.0178	0.1015		2.6305	1.0362	0.2926	1.9732	0.8907	0.1604		100	100	100	100	100	100		palmitoylcholine	Lipids	Fatty acid ester	100009233			151731		LC/MS pos late	1482	342.337
	738	251	57463	Lipids	Fatty acid ester	linoleoylcholine*		0.44	0.57	1		0.018	0.2833	0.2358	0.6827				1.9178	0.9577	0.215	0.8494	0.5445	0.215		100	100	33	100	67	0		linoleoylcholine*	Lipids	Fatty acid ester	100015760					LC/MS pos late	1388	366.337
	741	315	53260	Lipids	Fatty acid ester	oleoylcholine		0.81	0.88	1		0.103	0.3287	0.357	0.6881				1.314	0.4888	0.0917	1.0681	0.431	0.0917		100	100	0	100	100	0		oleoylcholine	Lipids	Fatty acid ester	100009331					LC/MS pos late	1449	368.352
	752	327	38165	Lipids	Fatty acid amide	palmitoyl ethanolamide		0.74	1	0.98		0.0368	0.3135	0.9607	0.7911	0.8992	0.674		2.7251	1.0084	0.4054	2.016	1.0082	0.3987		100	100	100	100	100	100		palmitoyl ethanolamide	Lipids	Fatty acid amide	1489	C16512		4671	544-31-0	LC/MS pos late	1643	300.29
	753	250	52608	Lipids	Fatty acid amide	linoleoyl ethanolamide		0.68	0.53	0.88		0.1449	0.3536	0.0814	0.6827	0.5848	0.52		1.8351	1.2666	0.3887	1.2546	0.6774	0.3419		100	100	100	100	100	100		linoleoyl ethanolamide	Lipids	Fatty acid amide	100006726			5283446	68171-52-8	LC/MS neg	6150	322.275
	754	314	38102	Lipids	Fatty acid amide	oleoyl ethanolamide		0.9	0.65	0.81		0.5491	0.4581	0.0431	0.6827	0.308	0.3761		2.04	1.1627	0.3586	1.8265	0.7535	0.2894		100	100	100	100	100	100		oleoyl ethanolamide	Lipids	Fatty acid amide	1137			5283454	11-58-0;111-58-0	LC/MS neg	6450	324.291
	759	46	43761	Lipids	Fatty acid, Amino	2-aminoheptanoate		0.91	0.92	0.79		0.8443	0.5354	0.9807	0.7911	0.1698	0.283		1.2313	0.9781	0.9621	1.1198	0.9002	0.7583		100	33	100	100	100	33		2-aminoheptanoate	Lipids	Fatty acid, Amino	100004542			227939	1115-90-8	LC/MS pos early	3160	146.118
	763	259	15872	Lipids	Fatty acid, Dicarboxylate	malonate		0.97	0.98	1		0.6941	0.5015	0.834	0.7695	0.9066	0.674		1.1787	0.964	0.6737	1.1431	0.9434	0.6718		100	100	100	100	100	100		malonate	Lipids	Fatty acid, Dicarboxylate	818	C00383	MALONATE	867	141-82-2;26522-22-85-0	LC/MS polar	3447	103.004
	765	202	396	Lipids	Fatty acid, Dicarboxylate	glutarate (pentanedioate)		0.88	1.16	1.12		0.3462	0.4402	0.494	0.7191	0.4046	0.4358		1.1092	0.963	0.867	0.977	1.1133	0.9705		100	100	100	100	100	100		glutarate (pentanedioate)	Lipids	Fatty acid, Dicarboxylate	339	C00489	GLUTARATE	743	110-94-1	LC/MS polar	2900	131.035
	771	339	15704	Lipids	Fatty acid, Dicarboxylate	pimelate (heptanedioate)		0.8	1.13	0.93		0.1443	0.3536	0.6105	0.7549	0.5215	0.4934		1.1707	1.1297	1.0974	0.9408	1.2751	1.0165		100	100	100	100	100	100		pimelate (heptanedioate)	Lipids	Fatty acid, Dicarboxylate	100000101	C02656	CPD-205	385	111-16-0	LC/MS polar	2745	159.066
	772	375	15730	Lipids	Fatty acid, Dicarboxylate	suberate (octanedioate)		0.66	0.93	1.14		0.0435	0.3135	0.6056	0.7549	0.4426	0.4498		1.1502	0.9441	0.9646	0.7647	0.875	1.1001		100	100	100	100	100	100		suberate (octanedioate)	Lipids	Fatty acid, Dicarboxylate	100000016	C08278	CPD0-1264	10457	505-48-6	LC/MS polar	2577.6	173.082
	775	122	18362	Lipids	Fatty acid, Dicarboxylate	azelate (nonanedioate)		1.01	0.96	0.87		0.8022	0.5274	0.9547	0.7911	0.4243	0.4358		1.1495	0.7805	0.765	1.1662	0.7518	0.663		100	100	100	100	100	67		azelate (nonanedioate)	Lipids	Fatty acid, Dicarboxylate	2029	C08261		2266	123-99-9	LC/MS neg	1276	187.098
	839	4	52680	Lipids	Phospholipids	1,2-dilinoleoyl-GPA (18:2/18:2)*		0.87	0.83	0.85		0.317	0.4402	0.2385	0.6827	0.2627	0.3429		1.1343	1.0217	0.9942	0.9922	0.847	0.8413		100	100	100	100	100	100		1,2-dilinoleoyl-GPA (18:2/18:2)*	Lipids	Phospholipids	100009072					LC/MS polar	914	695.466
	843	28	52679	Lipids	Phospholipids	1-palmitoyl-2-linoleoyl-GPA (16:0/18:2)*		0.95	0.87	0.94		0.6718	0.4941	0.299	0.6827	0.6261	0.5387		1.0177	0.9754	1.1832	0.9622	0.8442	1.1156		100	100	100	100	100	100		1-palmitoyl-2-linoleoyl-GPA (16:0/18:2)*	Lipids	Phospholipids	100009070			9547167		LC/MS polar	920	671.466
	844	26	52694	Lipids	Phospholipids	1-palmitoyl-2-linolenoyl-GPA (16:0/18:3)*		0.9	0.79	0.95		0.4014	0.4402	0.2765	0.6827	0.5666	0.52		0.9854	0.9731	1.2572	0.8852	0.7647	1.1942		100	100	100	100	100	100		1-palmitoyl-2-linolenoyl-GPA (16:0/18:3)*	Lipids	Phospholipids	100009089					LC/MS polar	925	669.45
	858	29	42446	Lipids	Phospholipids	1-palmitoyl-2-linoleoyl-GPC (16:0/18:2)		0.88	1.01	1.04		0.6635	0.4927	0.9443	0.7911	0.9022	0.674		0.9726	1.1583	1.3363	0.8588	1.1694	1.3895		100	100	100	100	100	100		1-palmitoyl-2-linoleoyl-GPC (16:0/18:2)	Lipids	Phospholipids	1537			5287971	40811-94-7	LC/MS pos late	2160	758.569
	860	32	52461	Lipids	Phospholipids	1-palmitoyl-2-oleoyl-GPC (16:0/18:1)		1.05	0.92	0.84		0.7818	0.523	0.7388	0.7559	0.9826	0.6861		1.041	1.313	0.8344	1.0963	1.209	0.7023		100	100	100	100	100	100		1-palmitoyl-2-oleoyl-GPC (16:0/18:1)	Lipids	Phospholipids	1539			6436017	26853-31-6;26853-31-6	LC/MS pos late	2358	760.585
	862	5	52603	Lipids	Phospholipids	1,2-dilinoleoyl-GPC (18:2/18:2)		0.93	1.02	1.09		0.8548	0.5359	0.9611	0.7911	0.8624	0.6567		1.0129	1.211	1.2215	0.9458	1.2367	1.3345		100	100	100	100	100	100		1,2-dilinoleoyl-GPC (18:2/18:2)	Lipids	Phospholipids	100008903			5288075	998-06-1	LC/MS pos late	2006	782.569
	868	22	52453	Lipids	Phospholipids	1-oleoyl-2-linoleoyl-GPC (18:1/18:2)*		1.09	1.05	0.94		0.7685	0.5217	0.9689	0.7911	0.9865	0.6861		0.8507	1.2575	0.9618	0.9262	1.3265	0.9018		100	100	100	100	100	100		1-oleoyl-2-linoleoyl-GPC (18:1/18:2)*	Lipids	Phospholipids	100008981					LC/MS pos late	2165	784.585
	874	24	52684	Lipids	Phospholipids	1-palmitoyl-2-alpha-linolenoyl-GPC (16:0/18:3n3)*		0.89	1.13	1.13		0.8316	0.5354	0.7948	0.767	0.8596	0.6565		0.885	1.0988	1.4501	0.7901	1.2409	1.6339		100	100	100	100	100	100		1-palmitoyl-2-alpha-linolenoyl-GPC (16:0/18:3n3)*	Lipids	Phospholipids	100009076					LC/MS pos late	2034	756.554
	879	13	53176	Lipids	Phospholipids	1-linoleoyl-2-linolenoyl-GPC (18:2/18:3)*		0.93	1.11	1.13		0.7908	0.5274	0.7817	0.767	0.9168	0.674		0.9744	1.0986	1.2974	0.9063	1.219	1.4651		100	100	100	100	100	100		1-linoleoyl-2-linolenoyl-GPC (18:2/18:3)*	Lipids	Phospholipids	100009343					LC/MS pos late	1939	780.554
	880	3	53179	Lipids	Phospholipids	1,2-dilinolenoyl-GPC (18:3/18:3)*		0.97	1.13	1.34		0.9918	0.5715	0.6877	0.7559	0.4663	0.4593		0.7875	0.8942	0.9677	0.7664	1.0101	1.2969		100	100	67	67	100	100		1,2-dilinolenoyl-GPC (18:3/18:3)*	Lipids	Phospholipids	100009344					LC/MS pos late	1800	778.538
	883	30	42449	Lipids	Phospholipids	1-palmitoyl-2-linoleoyl-GPE (16:0/18:2)		0.78	1.03	1.14		0.4644	0.4411	0.9033	0.7833	0.8843	0.6714		0.7421	1.151	1.6894	0.5769	1.182	1.9338		100	100	100	100	100	100		1-palmitoyl-2-linoleoyl-GPE (16:0/18:2)	Lipids	Phospholipids	100001870			9546747		LC/MS pos late	2275	716.522
	897	6	53174	Lipids	Phospholipids	1,2-dilinoleoyl-GPE (18:2/18:2)*		0.88	1.08	1.15		0.6604	0.4927	0.983	0.7911	0.7547	0.6097		0.8083	1.286	1.4977	0.7152	1.3854	1.7181		100	100	100	67	100	100		1,2-dilinoleoyl-GPE (18:2/18:2)*	Lipids	Phospholipids	100009217			9546812		LC/MS pos late	2083	740.522
	920	31	52450	Lipids	Phospholipids	1-palmitoyl-2-linoleoyl-GPI (16:0/18:2)		3.34	2.63	2.15		0.0033	0.1531	0.0688	0.6827	0.1155	0.2364		0.3255	0.5156	0.3255	1.0859	1.3563	0.6986		0	33	33	100	100	100		1-palmitoyl-2-linoleoyl-GPI (16:0/18:2)	Lipids	Phospholipids	1528					LC/MS pos late	2730	852.56
	931	34	34428	Lipids	Lyso-phospholipids	1-palmitoyl-GPA (16:0)		0.56	0.48	1.26		0.1876	0.3697	0.1455	0.6827	0.7005	0.5837		1.1457	1.9243	0.7072	0.6403	0.9261	0.8903		100	100	67	67	67	67		1-palmitoyl-GPA (16:0)	Lipids	Lyso-phospholipids	100001445	C04036		6419701	17618-08-5	LC/MS neg	5600	409.236
	933	14	52690	Lipids	Lyso-phospholipids	1-linoleoyl-GPA (18:2)*		0.53	0.54	0.53		0.4179	0.4402	0.2888	0.6827	0.4226	0.4358		0.7275	1.37	0.4313	0.3821	0.7424	0.2271		67	100	33	33	67	0		1-linoleoyl-GPA (18:2)*	Lipids	Lyso-phospholipids	100009082					LC/MS neg	5483	433.236
	935	39	36810	Lipids	Lyso-phospholipids	1-stearoyl-GPA (18:0)		0.6	0.58	1		0.4307	0.4402	0.2427	0.6827	0.9782	0.6861		0.7153	1.4073	0.4814	0.4326	0.8197	0.4814		33	100	33	33	67	67		1-stearoyl-GPA (18:0)	Lipids	Lyso-phospholipids	100001670			89567	325465-92-7;799268-65-8	LC/MS neg	5829	437.267
	940	35	33955	Lipids	Lyso-phospholipids	1-palmitoyl-GPC (16:0)		0.6	0.87	1.42		0.0421	0.3135	0.5383	0.7424	0.2164	0.3051		1.3716	1.2368	0.5415	0.8168	1.0783	0.767		100	100	67	100	100	100		1-palmitoyl-GPC (16:0)	Lipids	Lyso-phospholipids	100001263		2-Acylglycero-Phosphocholines	86554	17364-16-8	LC/MS pos late	1525	496.34
	945	15	34419	Lipids	Lyso-phospholipids	1-linoleoyl-GPC (18:2)		1	1	1									0.0789	0.0789	0.0789	0.0789	0.0789	0.0789		0	33	0	0	0	0		1-linoleoyl-GPC (18:2)	Lipids	Lyso-phospholipids	100001395	C04100		11988421		LC/MS pos late	1465	520.34
	956	36	35631	Lipids	Lyso-phospholipids	1-palmitoyl-GPE (16:0)		0.31	0.35	0.82		0.0467	0.3135	0.4523	0.7141	0.4491	0.4537		1.1708	2.5873	1.2466	0.3631	0.9022	1.0205		100	100	100	33	100	100		1-palmitoyl-GPE (16:0)	Lipids	Lyso-phospholipids	100001567		2-Lysophosphatidylcholines	9547069	53862-35-4	LC/MS neg	6057.2	452.278
	960	16	32635	Lipids	Lyso-phospholipids	1-linoleoyl-GPE (18:2)*		1	0.98	1				0.4226	0.7095				0.7285	0.7424	0.7285	0.7285	0.7285	0.7285		0	33	0	0	0	0		1-linoleoyl-GPE (18:2)*	Lipids	Lyso-phospholipids	100001570			52925130		LC/MS neg	5900	476.278
	971	37	45970	Lipids	Lyso-phospholipids	1-palmitoyl-GPG (16:0)*		0.47	0.3	0.62		0.1865	0.3697	0.1288	0.6827	0.385	0.4358		0.8489	2.4289	0.8826	0.3984	0.7396	0.5469		67	100	67	0	67	100		1-palmitoyl-GPG (16:0)*	Lipids	Lyso-phospholipids	100005717			3300276		LC/MS neg	5570	483.273
	975	38	35305	Lipids	Lyso-phospholipids	1-palmitoyl-GPI (16:0)		0.28	0.6	0.77		0.051	0.3135	0.1597	0.6827	0.1587	0.2679		2.7451	2.6904	0.7458	0.7657	1.6026	0.5732		100	100	100	100	100	100		1-palmitoyl-GPI (16:0)	Lipids	Lyso-phospholipids	100001655					LC/MS neg	5564	571.289
	977	40	19324	Lipids	Lyso-phospholipids	1-stearoyl-GPI (18:0)		0.31	0.34	1		0.0144	0.2833	0.2348	0.6827				0.9508	0.9729	0.2706	0.2902	0.3353	0.2706		100	100	0	33	33	0		1-stearoyl-GPI (18:0)	Lipids	Lyso-phospholipids	100000656				796963-93-4	LC/MS neg	5794.3	599.32
	979	17	36594	Lipids	Lyso-phospholipids	1-linoleoyl-GPI (18:2)*		0.35	0.22	0.53		0.3003	0.4348	0.0762	0.6827	0.4226	0.4358		0.7714	2.691	0.5155	0.2733	0.5786	0.2733		67	100	33	0	67	0		1-linoleoyl-GPI (18:2)*	Lipids	Lyso-phospholipids	100001778					LC/MS neg	5494	595.289
	1009	206	43847	Lipids	Phospholipid Metabolism	glycerol 3-phosphate		1.22	1.23	0.87		0.0613	0.3135	0.1701	0.6827	0.1294	0.2476		1.0011	0.802	0.9448	1.22	0.9855	0.8174		100	100	100	100	100	100		glycerol 3-phosphate	Lipids	Phospholipid Metabolism	100000258	C00093	GLYCEROL-3P	754	29849-82-9	LC/MS pos early	580	173.021
	1012	207	37455	Lipids	Phospholipid Metabolism	glycerophosphoethanolamine		1	1.41	1.19				0.1945	0.6827	0.7502	0.6097		0.2757	0.2757	1.0358	0.2757	0.3879	1.2367		33	0	100	0	67	100		glycerophosphoethanolamine	Lipids	Phospholipid Metabolism	100001620	C01233		123874	33049-08-0	LC/MS pos early	659	216.063
	1013	210	15990	Lipids	Phospholipid Metabolism	glycerophosphorylcholine (GPC)		0.87	1.05	0.95		0.1939	0.3737	0.6618	0.7559	0.7585	0.611		1.1954	0.9582	0.9417	1.0359	1.0106	0.8925		100	100	100	100	100	100		glycerophosphorylcholine (GPC)	Lipids	Phospholipid Metabolism	100000269	C00670	SN-3-GLYCEROPHOSPHOCHOLINE	71920	28319-77-9	LC/MS pos early	672	258.11
	1014	209	52307	Lipids	Phospholipid Metabolism	glycerophosphoinositol*		1.02	1.02	0.77		0.7383	0.5113	0.7757	0.7655	0.0439	0.1452		1.0987	0.9207	0.751	1.1227	0.9381	0.5792		100	100	100	100	100	100		glycerophosphoinositol*	Lipids	Phospholipid Metabolism	100001621			167572	16824-65-0	LC/MS pos early	516	335.074
	1015	208	48857	Lipids	Phospholipid Metabolism	glycerophosphoglycerol		1.14	1.06	0.78		0.1104	0.3453	0.3705	0.699	0.1259	0.2476		1.0128	0.9174	0.9404	1.157	0.9722	0.7297		100	100	100	100	100	100		glycerophosphoglycerol	Lipids	Phospholipid Metabolism	100001619	C03274		439964		LC/MS pos early	520	247.058
	1016	211	57404	Lipids	Phospholipid Metabolism	glycerophosphoserine*		1.07	1.16	1		0.8486	0.5354	0.5853	0.7549				0.7798	0.7116	0.6667	0.8306	0.8264	0.6667		33	67	0	33	33	0		glycerophosphoserine*	Lipids	Phospholipid Metabolism	100015666			3081457		LC/MS pos early	577	260.053
	1019	167	1497	Lipids	Choline metabolism	ethanolamine		0.9	0.67	1.01		0.1467	0.3536	0.2394	0.6827	0.9312	0.6742		0.9911	1.5592	0.8238	0.8937	1.0393	0.8314		100	100	100	100	100	100		ethanolamine	Lipids	Choline metabolism	420	C00189	ETHANOL-AMINE	700	141-43-5	LC/MS pos early	1935	123.113
	1021	136	15506	Lipids	Choline metabolism	choline		0.95	0.94	0.87		0.1346	0.3536	0.4105	0.7095	0.0162	0.1015		1.124	1.0276	0.8871	1.0705	0.9637	0.7733		100	100	100	100	100	100		choline	Lipids	Choline metabolism	1256	C00114	CHOLINE	305	67-48-1	LC/MS pos early	1961	104.107
	1022	137	34396	Lipids	Choline metabolism	choline phosphate		1.11	1.2	1.01		0.3595	0.4402	0.1438	0.6827	0.8406	0.6475		0.3079	0.9478	3.6277	0.3433	1.1382	3.6642		100	100	100	100	100	100		choline phosphate	Lipids	Choline metabolism	267	C00588	PHOSPHORYL-CHOLINE	1014	72556-74-2	LC/MS pos early	700	184.073
	1025	128	3141	Lipids	Choline metabolism	betaine		0.96	0.97	0.89		0.4588	0.4402	0.7397	0.7559	0.1389	0.2575		1.1537	0.9557	0.8204	1.1062	0.9301	0.7306		100	100	100	100	100	100		betaine	Lipids	Choline metabolism	799	C00719	BETAINE	247	107-43-7	LC/MS pos early	1064	118.086
	1030	205	15122	Lipids	Glycerolipid Metabolism	glycerol		0.9	0.77	0.68		0.7184	0.5041	0.1098	0.6827	0.0518	0.1535		1.5472	1.0895	0.8086	1.3931	0.836	0.5526		100	100	100	100	100	100		glycerol	Lipids	Glycerolipid Metabolism	1254	C00116	GLYCEROL	753	56-81-5	LC/MS neg	758	91.0401
	1036	33	21127	Lipids	Glycerolipids - Monoacyl	1-palmitoylglycerol (16:0)		1.3	0.72	1.47		0.4653	0.4411	0.1918	0.6827	0.5273	0.4955		1.2958	1.3015	0.6591	1.687	0.9308	0.9672		100	100	100	100	100	100		1-palmitoylglycerol (16:0)	Lipids	Glycerolipids - Monoacyl	100000827			14900	542-44-9	LC/MS neg	6550	255.233
	1040	23	21184	Lipids	Glycerolipids - Monoacyl	1-oleoylglycerol (18:1)		0.97	0.66	1.01		0.8845	0.5455	0.3363	0.687	0.9533	0.6828		1.1708	1.4147	0.6205	1.133	0.9284	0.6262		100	100	67	100	67	67		1-oleoylglycerol (18:1)	Lipids	Glycerolipids - Monoacyl	100000924			5283468	111-03-5	LC/MS neg	6650	281.249
	1043	11	34393	Lipids	Glycerolipids - Monoacyl	1-linolenoylglycerol (18:3)		6.62	0.11	0.82		0.3596	0.4402	0.4086	0.7095	0.2227	0.3123		0.537	3.6781	0.2411	3.5548	0.3919	0.1985		67	67	67	67	67	33		1-linolenoylglycerol (18:3)	Lipids	Glycerolipids - Monoacyl	100001435			53480978	124151-74-2	LC/MS neg	6214	277.217
	1054	62	32506	Lipids	Glycerolipids - Monoacyl	2-linoleoylglycerol (18:2)		0.69	0.59	0.96		0.448	0.4402	0.4938	0.7191	0.9503	0.6824		1.1618	1.6165	1.0157	0.8059	0.9474	0.9763		100	100	100	33	100	67		2-linoleoylglycerol (18:2)	Lipids	Glycerolipids - Monoacyl	100000987			5365676	3443-82-1	LC/MS neg	6250	279.233
	1056	64	21232	Lipids	Glycerolipids - Monoacyl	2-oleoylglycerol (18:1)		0.7	0.93	0.82		0.4581	0.4402	0.8792	0.7798	0.4221	0.4358		1.4102	1.0725	0.8758	0.9802	0.9932	0.7215		100	67	100	100	67	67		2-oleoylglycerol (18:1)	Lipids	Glycerolipids - Monoacyl	100000943			5319879	3443-84-3	LC/MS neg	6500	281.249
	1071	332	54943	Lipids	Glycerolipids - Diacyl	palmitoyl-oleoyl-glycerol (16:0/18:1) [1]*		1.29	0.74	0.7		0.0638	0.3135	0.2132	0.6827	0.1979	0.2966		1.3139	0.781	0.4114	1.6888	0.5747	0.2879		100	100	67	100	100	0		palmitoyl-oleoyl-glycerol (16:0/18:1) [1]*	Lipids	Glycerolipids - Diacyl	100010916	C13861				LC/MS pos late	3562	612.556
	1072	333	54942	Lipids	Glycerolipids - Diacyl	palmitoyl-oleoyl-glycerol (16:0/18:1) [2]*		1.09	0.88	0.85		0.1611	0.3536	0.1697	0.6827	0.1414	0.2587		1.0798	0.9928	0.889	1.1782	0.8708	0.7546		100	100	100	100	100	100		palmitoyl-oleoyl-glycerol (16:0/18:1) [2]*	Lipids	Glycerolipids - Diacyl	100010917	C13861				LC/MS pos late	3695	612.556
	1073	330	52633	Lipids	Glycerolipids - Diacyl	palmitoyl-linoleoyl-glycerol (16:0/18:2) [1]*		0.88	0.81	0.82		0.5189	0.4573	0.0939	0.6827	0.1911	0.2951		1.5344	1.0316	0.7794	1.3486	0.8397	0.6395		100	100	100	100	100	100		palmitoyl-linoleoyl-glycerol (16:0/18:2) [1]*	Lipids	Glycerolipids - Diacyl	100009052			9543695		LC/MS pos late	3080	610.541
	1074	331	52634	Lipids	Glycerolipids - Diacyl	palmitoyl-linoleoyl-glycerol (16:0/18:2) [2]*		1	0.81	0.82		0.9626	0.564	0.115	0.6827	0.1416	0.2587		1.0431	1.0911	1.035	1.0431	0.8802	0.8486		100	100	100	100	100	100		palmitoyl-linoleoyl-glycerol (16:0/18:2) [2]*	Lipids	Glycerolipids - Diacyl	100009055					LC/MS pos late	3197	610.541
	1075	329	54965	Lipids	Glycerolipids - Diacyl	palmitoyl-linolenoyl-glycerol (16:0/18:3) [2]*		0.91	0.76	0.85		0.4416	0.4402	0.1431	0.6827	0.2498	0.3375		1.0931	1.1849	0.922	0.9914	0.9043	0.783		100	100	100	100	100	100		palmitoyl-linolenoyl-glycerol (16:0/18:3) [2]*	Lipids	Glycerolipids - Diacyl	100010939					LC/MS pos late	2834	608.525
	1082	156	54966	Lipids	Glycerolipids - Diacyl	diacylglycerol (16:1/18:2 [2], 16:0/18:3 [1])*		0.9	0.72	0.76		0.3324	0.4402	0.0797	0.6827	0.0929	0.2049		1.5942	1.1615	0.6835	1.4424	0.8314	0.5185		100	100	100	100	100	100		diacylglycerol (16:1/18:2 [2], 16:0/18:3 [1])*	Lipids	Glycerolipids - Diacyl	100010940					LC/MS pos late	2733	608.525
	1084	372	54948	Lipids	Glycerolipids - Diacyl	stearoyl-linoleoyl-glycerol (18:0/18:2) [1]*		0.79	0.89	1.16		0.8306	0.5354	0.7112	0.7559	0.7681	0.6142		1.2241	0.7755	0.599	0.9617	0.6915	0.6935		67	67	33	67	67	67		stearoyl-linoleoyl-glycerol (18:0/18:2) [1]*	Lipids	Glycerolipids - Diacyl	100010920					LC/MS pos late	3650	638.572
	1085	373	54947	Lipids	Glycerolipids - Diacyl	stearoyl-linoleoyl-glycerol (18:0/18:2) [2]*		1.03	0.84	0.81		0.818	0.5317	0.1879	0.6827	0.1916	0.2951		0.8232	1.0792	1.254	0.8481	0.908	1.0131		100	100	100	100	100	100		stearoyl-linoleoyl-glycerol (18:0/18:2) [2]*	Lipids	Glycerolipids - Diacyl	100010921					LC/MS pos late	3762	638.572
	1087	319	54945	Lipids	Glycerolipids - Diacyl	oleoyl-oleoyl-glycerol (18:1/18:1) [1]*		1.4	0.93	1		0.0589	0.3135	0.6889	0.7559				0.9981	0.5807	0.4007	1.3989	0.5398	0.4007		100	100	33	100	33	0		oleoyl-oleoyl-glycerol (18:1/18:1) [1]*	Lipids	Glycerolipids - Diacyl	100010918					LC/MS pos late	3571	638.572
	1088	320	54946	Lipids	Glycerolipids - Diacyl	oleoyl-oleoyl-glycerol (18:1/18:1) [2]*		1.19	0.98	0.74		0.0484	0.3135	0.7039	0.7559	0.1214	0.2455		0.9872	0.9506	1.0854	1.1709	0.933	0.8052		100	100	100	100	100	100		oleoyl-oleoyl-glycerol (18:1/18:1) [2]*	Lipids	Glycerolipids - Diacyl	100010919					LC/MS pos late	3695	638.572
	1090	317	46798	Lipids	Glycerolipids - Diacyl	oleoyl-linoleoyl-glycerol (18:1/18:2) [1]		0.99	0.89	0.78		0.9559	0.564	0.2871	0.6827	0.1234	0.2476		1.8694	1.0138	0.635	1.8514	0.9005	0.4965		100	100	100	100	100	100		oleoyl-linoleoyl-glycerol (18:1/18:2) [1]	Lipids	Glycerolipids - Diacyl	100002989				106292-55-1	LC/MS pos late	3115	636.556
	1091	318	46799	Lipids	Glycerolipids - Diacyl	oleoyl-linoleoyl-glycerol (18:1/18:2) [2]		1.03	0.86	0.79		0.7124	0.5041	0.2631	0.6827	0.1617	0.2713		0.9976	1.1143	1.1343	1.0243	0.9542	0.8956		100	100	100	100	100	100		oleoyl-linoleoyl-glycerol (18:1/18:2) [2]	Lipids	Glycerolipids - Diacyl	100002990				104346-53-4	LC/MS pos late	3223	636.556
	1093	316	54970	Lipids	Glycerolipids - Diacyl	oleoyl-linolenoyl-glycerol (18:1/18:3) [2]*		0.87	0.82	0.71		0.4434	0.4402	0.2273	0.6827	0.0525	0.1535		1.0767	1.0688	1.094	0.9329	0.8785	0.7818		100	100	100	100	100	100		oleoyl-linolenoyl-glycerol (18:1/18:3) [2]*	Lipids	Glycerolipids - Diacyl	100010944					LC/MS pos late	2819	634.541
	1095	254	54968	Lipids	Glycerolipids - Diacyl	linoleoyl-linoleoyl-glycerol (18:2/18:2) [1]*		0.84	0.81	1.02		0.2621	0.4091	0.1678	0.6827	0.9124	0.674		1.8116	1.0745	0.5512	1.5294	0.873	0.5619		100	100	100	100	100	100		linoleoyl-linoleoyl-glycerol (18:2/18:2) [1]*	Lipids	Glycerolipids - Diacyl	100010941					LC/MS pos late	2689	634.541
	1096	255	54969	Lipids	Glycerolipids - Diacyl	linoleoyl-linoleoyl-glycerol (18:2/18:2) [2]*		0.7	0.52	0.48		0.0788	0.3135	0.0777	0.6827	0.0139	0.1015		1.2663	1.646	1.2506	0.8851	0.8494	0.5941		100	100	100	100	100	100		linoleoyl-linoleoyl-glycerol (18:2/18:2) [2]*	Lipids	Glycerolipids - Diacyl	100010942					LC/MS pos late	2760	634.541
	1097	252	54963	Lipids	Glycerolipids - Diacyl	linoleoyl-linolenoyl-glycerol (18:2/18:3) [1]*		0.85	0.8	0.86		0.4168	0.4402	0.0889	0.6827	0.4609	0.456		2.0979	1.067	0.4975	1.7846	0.8567	0.4303		100	100	100	100	100	100		linoleoyl-linolenoyl-glycerol (18:2/18:3) [1]*	Lipids	Glycerolipids - Diacyl	100010926					LC/MS pos late	2426	632.525
	1098	253	54964	Lipids	Glycerolipids - Diacyl	linoleoyl-linolenoyl-glycerol (18:2/18:3) [2]*		0.85	0.77	0.9		0.267	0.4112	0.2361	0.6827	0.5341	0.4984		1.028	1.2449	1.1553	0.8697	0.9537	1.0388		100	100	100	100	100	100		linoleoyl-linolenoyl-glycerol (18:2/18:3) [2]*	Lipids	Glycerolipids - Diacyl	100010927					LC/MS pos late	2478	632.525
	1101	248	54951	Lipids	Glycerolipids - Diacyl	linolenoyl-linolenoyl-glycerol (18:3/18:3) [1]*		0.85	0.81	1.26		0.4604	0.4402	0.2979	0.6827	0.3949	0.4358		1.7863	0.9004	0.1905	1.5226	0.7322	0.2407		100	100	0	100	100	67		linolenoyl-linolenoyl-glycerol (18:3/18:3) [1]*	Lipids	Glycerolipids - Diacyl	100010932					LC/MS pos late	2229	630.509
	1102	249	54952	Lipids	Glycerolipids - Diacyl	linolenoyl-linolenoyl-glycerol (18:3/18:3) [2]*		0.79	0.77	0.91		0.1352	0.3536	0.2791	0.6827	0.5453	0.5052		1.0243	1.2014	1.2932	0.81	0.9228	1.1707		100	100	100	100	100	100		linolenoyl-linolenoyl-glycerol (18:3/18:3) [2]*	Lipids	Glycerolipids - Diacyl	100010933					LC/MS pos late	2268	630.509
	1109	2	54891	Lipids	Galactolipids	1,2-dilinolenoyl-galactosylglycerol (18:3/18:3)*		1	0.96	0.87				0.8603	0.7777	0.3362	0.3971		0.3288	0.641	3.409	0.3288	0.6171	2.9509		0	100	100	0	100	100		1,2-dilinolenoyl-galactosylglycerol (18:3/18:3)*	Lipids	Galactolipids	100010877	C13871		5282287		LC/MS pos late	2046	792.562
	1110	27	54887	Lipids	Galactolipids	1-palmitoyl-2-linoleoyl-digalactosylglycerol (16:0/18:2)*		1.01	0.68	0.77		0.9645	0.564	0.2156	0.6827	0.0153	0.1015		1.0168	2.0447	0.9418	1.0296	1.3974	0.7226		100	100	100	100	100	100		1-palmitoyl-2-linoleoyl-digalactosylglycerol (16:0/18:2)*	Lipids	Galactolipids	100010874					LC/MS pos late	2498	934.646
	1111	25	54893	Lipids	Galactolipids	1-palmitoyl-2-linolenoyl-digalactosylglycerol (16:0/18:3)		1	1.05	0.86				0.4226	0.7095	0.4612	0.456		0.7783	0.7783	1.6603	0.7783	0.8184	1.4291		0	33	100	0	33	100		1-palmitoyl-2-linolenoyl-digalactosylglycerol (16:0/18:3)	Lipids	Galactolipids	100010875					LC/MS pos late	2278	932.63
	1114	12	54896	Lipids	Galactolipids	1-linoleoyl-2-linolenoyl-digalactosylglycerol (18:2/18:3)*		0.68	0.67	1.06		0.0706	0.3135	0.3506	0.687	0.7458	0.6097		1.3094	1.3926	0.3184	0.8916	0.9304	0.3389		100	100	33	100	100	67		1-linoleoyl-2-linolenoyl-digalactosylglycerol (18:2/18:3)*	Lipids	Galactolipids	100010872					LC/MS pos late	2073	956.63
	1116	1	54892	Lipids	Galactolipids	1,2-dilinolenoyl-digalactosylglycerol (18:3/18:3)		0.61	0.88	0.89		0.1221	0.3536	0.8711	0.7798	0.5835	0.52		0.763	0.5945	2.0447	0.4617	0.5221	1.8293		100	100	100	67	67	100		1,2-dilinolenoyl-digalactosylglycerol (18:3/18:3)	Lipids	Galactolipids	100009392					LC/MS pos late	1941	954.615
	1117	176	57345	Lipids	Galactolipids	galactosylglycerol*		0.79	0.8	0.9		0.0685	0.3135	0.2687	0.6827	0.5232	0.4934		1.6681	1.1156	0.2272	1.3223	0.8949	0.2052		100	100	100	100	100	100		galactosylglycerol*	Lipids	Galactolipids	100003064	C05401		16048618	16232-91-0	LC/MS neg	795	253.093
	1118	157	57346	Lipids	Galactolipids	digalactosylglycerol*		0.95	1.11	1.03		0.6149	0.4782	0.4929	0.7191	0.9818	0.6861		1.3908	0.8755	0.1068	1.3196	0.9746	0.1104		100	100	100	100	100	100		digalactosylglycerol*	Lipids	Galactolipids	100003065					LC/MS neg	781	415.146
	1119	369	17769	Lipids	Sphingolipid	sphinganine		1	0.88	1.08				0.5191	0.7315	0.4539	0.4541		0.2751	1.3698	1.0296	0.2751	1.2078	1.113		33	100	100	0	100	100		sphinganine	Lipids	Sphingolipid	313	C00836	DIHYDRO-SPHINGOSINE	3126	3102-56-5	LC/MS pos late	1413	302.305
	1122	338	1510	Lipids	Sphingolipid	phytosphingosine		0.78	0.97	0.99		0.0477	0.3135	0.8895	0.7798	0.9023	0.674		0.8843	1.326	1.187	0.6925	1.2798	1.1758		100	100	100	100	100	100		phytosphingosine	Lipids	Sphingolipid	469	C12144	PHYTOSPINGOSINE	122121	554-62-1	LC/MS pos late	1367	318.3
	1143	129	27414	Lipids	Sterols	beta-sitosterol		0.79	0.82	1.11		0.1583	0.3536	0.3984	0.7095	0.7628	0.6126		1.0208	1.193	0.7334	0.805	0.975	0.8164		100	100	67	100	100	100		beta-sitosterol	Lipids	Sterols	100001033	C01753	CPD-4143	222284	83-46-5	LC/MS pos late	3054	397.383
	1150	374	21183	Lipids	Sterols	stigmasterol		0.66	0.46	0.36		0.4411	0.4402	0.3391	0.687	0.2352	0.3213		0.6764	1.0097	0.9739	0.4474	0.4679	0.3517		67	67	67	67	33	33		stigmasterol	Lipids	Sterols	100000923	C05442	CPD-4162	5280794	83-48-7	LC/MS pos late	2875	395.367
	1176	334	1508	Cofactors, Prosthetic Groups, Electron Carriers	CoA metabolism	pantothenate		0.77	1.02	0.81		0.3816	0.4402	0.8441	0.7695	0.2073	0.3032		1.4996	0.994	0.7744	1.1524	1.0146	0.6246		100	100	100	100	100	100		pantothenate	Cofactors, Prosthetic Groups, Electron Carriers	CoA metabolism	1024	C00864	PANTOTHENATE	6613	137-08-6	LC/MS neg	1498.7	218.103
	1184	305	594	Cofactors, Prosthetic Groups, Electron Carriers	Nicotinate and nicotinamide metabolism	nicotinamide		1.09	1.18	0.65		0.5546	0.4611	0.3905	0.7095	0.0385	0.1362		0.9477	0.8367	1.3728	1.0353	0.9859	0.8872		100	100	100	100	100	100		nicotinamide	Cofactors, Prosthetic Groups, Electron Carriers	Nicotinate and nicotinamide metabolism	432	C00153	NIACINAMIDE	936	98-92-0	LC/MS pos early	1942	123.055
	1185	306	5278	Cofactors, Prosthetic Groups, Electron Carriers	Nicotinate and nicotinamide metabolism	nicotinamide adenine dinucleotide (NAD+)		0.48	0.56	1.09		0.3405	0.4402	0.3685	0.699	0.6229	0.5377		1.0949	1.4979	2.011	0.5277	0.8422	2.1906		100	100	100	100	100	100		nicotinamide adenine dinucleotide (NAD+)	Cofactors, Prosthetic Groups, Electron Carriers	Nicotinate and nicotinamide metabolism	1310	C00003	NAD	5893	53-84-9	LC/MS neg	1434	662.102
	1189	307	22152	Cofactors, Prosthetic Groups, Electron Carriers	Nicotinate and nicotinamide metabolism	nicotinamide ribonucleotide (NMN)		1.07	1.02	0.73		0.3562	0.4402	0.8693	0.7798	0.0212	0.1131		0.7547	0.8876	1.6257	0.8109	0.9046	1.1923		100	100	100	100	100	100		nicotinamide ribonucleotide (NMN)	Cofactors, Prosthetic Groups, Electron Carriers	Nicotinate and nicotinamide metabolism	1312	C00455	NICOTINAMIDE_NUCLEOTIDE	14180	1094-61-7	LC/MS pos early	766	335.064
	1190	308	33013	Cofactors, Prosthetic Groups, Electron Carriers	Nicotinate and nicotinamide metabolism	nicotinamide riboside		1.14	0.82	0.7		0.0845	0.3135	0.2102	0.6827	0.0157	0.1015		0.6811	1.0036	1.8034	0.7786	0.8206	1.261		100	100	100	100	100	100		nicotinamide riboside	Cofactors, Prosthetic Groups, Electron Carriers	Nicotinate and nicotinamide metabolism	100001310	C03150	NICOTINAMIDE_RIBOSE	439924	1341-23-7	LC/MS pos early	2040	255.098
	1191	309	1504	Cofactors, Prosthetic Groups, Electron Carriers	Nicotinate and nicotinamide metabolism	nicotinate		0.84	0.9	0.52		0.1295	0.3536	0.6637	0.7559	0.0273	0.127		1.4545	0.6442	0.3838	1.225	0.5808	0.2014		100	100	100	100	100	100		nicotinate	Cofactors, Prosthetic Groups, Electron Carriers	Nicotinate and nicotinamide metabolism	567	C00253	NIACINE	938	59-67-6	LC/MS pos early	1673	124.039
	1193	310	33471	Cofactors, Prosthetic Groups, Electron Carriers	Nicotinate and nicotinamide metabolism	nicotinate ribonucleoside		0.79	0.79	0.71		0.0269	0.3135	0.1158	0.6827	0.0105	0.0995		1.0075	1.1588	1.0814	0.8007	0.9164	0.7639		100	100	100	100	100	100		nicotinate ribonucleoside	Cofactors, Prosthetic Groups, Electron Carriers	Nicotinate and nicotinamide metabolism	100001316	C05841	NICOTINAMIDE_RIBOSE	161234	2625-49-2	LC/MS pos early	1536	256.082
	1194	391	32401	Cofactors, Prosthetic Groups, Electron Carriers	Nicotinate and nicotinamide metabolism	trigonelline (N'-methylnicotinate)		0.93	0.86	0.95		0.2131	0.3912	0.175	0.6827	0.3779	0.4298		1.1324	1.0616	0.8844	1.0539	0.9181	0.8362		100	100	100	100	100	100		trigonelline (N'-methylnicotinate)	Cofactors, Prosthetic Groups, Electron Carriers	Nicotinate and nicotinamide metabolism	100001092	C01004	METHYLNICOTINATE	5570	535-83-1	LC/MS pos early	1388	138.055
	1211	270	37070	Cofactors, Prosthetic Groups, Electron Carriers	Oxidative phosphorylation	methylphosphate		0.87	0.82	0.87		0.0373	0.3135	0.1512	0.6827	0.0533	0.1535		1.1579	1.1319	0.8845	1.0033	0.9313	0.7651		100	100	100	100	100	100		methylphosphate	Cofactors, Prosthetic Groups, Electron Carriers	Oxidative phosphorylation	100001805			13130	7023-27-0	LC/MS pos early	544	113
	1212	337	42109	Cofactors, Prosthetic Groups, Electron Carriers	Oxidative phosphorylation	phosphate		0.99	1.01	0.72		0.8378	0.5354	0.9065	0.7833	0.0165	0.1015		1.0699	0.8297	1.1333	1.0585	0.8403	0.8163		100	100	100	100	100	100		phosphate	Cofactors, Prosthetic Groups, Electron Carriers	Oxidative phosphorylation	461	C00009	Pi	1061	7664-38-2	LC/MS pos early	576	98.9842
	1216	155	36747	Cofactors, Prosthetic Groups, Electron Carriers	Carnitine metabolism	deoxycarnitine		1.82	0.74	0.86		0.001	0.115	0.5343	0.7416	0.5897	0.5201		0.6788	0.8946	0.7014	1.2364	0.6627	0.604		100	67	100	100	33	67		deoxycarnitine	Cofactors, Prosthetic Groups, Electron Carriers	Carnitine metabolism	100001662	C01181		134	6249-56-5	LC/MS pos early	2052	146.118
	1224	154	1659	Cofactors, Prosthetic Groups, Electron Carriers	Ascorbate metabolism	dehydroascorbate		0.98	0.99	0.68		0.8643	0.5404	0.9818	0.7911	0.0585	0.1539		0.9537	0.8107	1.7428	0.9307	0.8051	1.1933		100	100	100	100	100	100		dehydroascorbate	Cofactors, Prosthetic Groups, Electron Carriers	Ascorbate metabolism	301	C05422	L-DEHYDRO-ASCORBATE	835	490-83-5	LC/MS polar	1130	173.009
	1229	384	27738	Cofactors, Prosthetic Groups, Electron Carriers	Ascorbate metabolism	threonate		1.06	0.94	0.78		0.5363	0.4573	0.6581	0.7559	0.4026	0.4358		1.3456	0.6238	0.9722	1.4199	0.588	0.7597		100	100	100	100	100	100		threonate	Cofactors, Prosthetic Groups, Electron Carriers	Ascorbate metabolism	100001022	C01620	L-THREONATE	151152	70753-61-6	LC/MS polar	2384	135.03
	1230	223	46957	Cofactors, Prosthetic Groups, Electron Carriers	Ascorbate metabolism	gulonate*		0.84	1.02	0.87		0.217	0.392	0.8775	0.7798	0.6575	0.5602		1.3645	0.8461	0.8556	1.141	0.8643	0.7441		100	100	100	100	100	100		gulonate*	Cofactors, Prosthetic Groups, Electron Carriers	Ascorbate metabolism	100001586	C00257	L-GULONATE	9794176	20246-53-1	LC/MS polar	2750	195.051
	1237	90	27673	Cofactors, Prosthetic Groups, Electron Carriers	Thiamine metabolism	5-(2-Hydroxyethyl)-4-methylthiazole		0.98	0.87	1		0.7802	0.523	0.5471	0.7482				1.2109	0.3686	0.2227	1.1906	0.3215	0.2227		100	100	0	100	67	0		5-(2-Hydroxyethyl)-4-methylthiazole	Cofactors, Prosthetic Groups, Electron Carriers	Thiamine metabolism	100000098	C04294	THZ	1136	137-00-8	LC/MS pos early	2310	144.048
	1238	382	5341	Cofactors, Prosthetic Groups, Electron Carriers	Thiamine metabolism	thiamin (Vitamin B1)		0.97	0.87	1		0.7945	0.5274	0.4367	0.712	0.9384	0.6757		1.195	1.1514	0.6492	1.1628	1.0042	0.6514		100	100	100	100	100	100		thiamin (Vitamin B1)	Cofactors, Prosthetic Groups, Electron Carriers	Thiamine metabolism	873	C00378	THIAMINE	1130	59-43-8	LC/MS pos early	3050	265.112
	1241	111	1561	Cofactors, Prosthetic Groups, Electron Carriers	Tocopherol metabolism	alpha-tocopherol		0.89	0.8	1.18		0.6089	0.4782	0.562	0.7549	0.6731	0.5663		1.1902	1.5386	0.6307	1.0642	1.2268	0.7429		100	100	67	100	100	100		alpha-tocopherol	Cofactors, Prosthetic Groups, Electron Carriers	Tocopherol metabolism	1105	C02477	ALPHA-TOCOPHEROL	14985	59-02-9;10191-41-0	LC/MS pos late	2522	430.378
	1247	192	52473	Cofactors, Prosthetic Groups, Electron Carriers	Tocopherol metabolism	gamma-tocopherol/beta-tocopherol		0.67	0.74	1.51		0.1816	0.3697	0.5144	0.7313	0.4	0.4358		1.4513	1.695	0.2835	0.979	1.2589	0.427		100	100	67	100	100	67		gamma-tocopherol/beta-tocopherol	Cofactors, Prosthetic Groups, Electron Carriers	Tocopherol metabolism	100008998					LC/MS pos late	2384	416.364
	1251	344	1651	Cofactors, Prosthetic Groups, Electron Carriers	Vitamin B metabolism (B6 or B12)	pyridoxal		0.7	0.55	0.97		0.4825	0.4473	0.1111	0.6827	0.7728	0.6147		0.7097	1.0204	2.4743	0.4986	0.559	2.3936		100	100	100	67	67	100		pyridoxal	Cofactors, Prosthetic Groups, Electron Carriers	Vitamin B metabolism (B6 or B12)	491	C00250	PYRIDOXAL	1050	65-22-5	LC/MS pos early	2343	168.066
	1253	345	2150	Cofactors, Prosthetic Groups, Electron Carriers	Vitamin B metabolism (B6 or B12)	pyridoxamine		0.79	0.98	1.01		0.4147	0.4402	0.9021	0.7833	0.4226	0.4358		1.1543	0.5664	0.5018	0.9164	0.5538	0.5055		100	33	33	67	33	33		pyridoxamine	Cofactors, Prosthetic Groups, Electron Carriers	Vitamin B metabolism (B6 or B12)	568	C00534	PYRIDOXAMINE	1052	58052-48-5	LC/MS pos early	2975	169.097
	1254	346	31555	Cofactors, Prosthetic Groups, Electron Carriers	Vitamin B metabolism (B6 or B12)	pyridoxate		1.01	0.95	0.89		0.8965	0.5464	0.7324	0.7559	0.3132	0.3808		1.0883	0.9889	0.7391	1.1008	0.9432	0.6545		100	100	100	100	100	100		pyridoxate	Cofactors, Prosthetic Groups, Electron Carriers	Vitamin B metabolism (B6 or B12)	100001121	C00847		6723	82-82-6	LC/MS neg	2185	182.046
	1255	347	608	Cofactors, Prosthetic Groups, Electron Carriers	Vitamin B metabolism (B6 or B12)	pyridoxine (Vitamin B6)		0.85	0.75	0.8		0.1581	0.3536	0.0548	0.6827	0.243	0.3302		1.3984	1.1736	0.2949	1.1872	0.8833	0.2356		100	100	100	100	100	100		pyridoxine (Vitamin B6)	Cofactors, Prosthetic Groups, Electron Carriers	Vitamin B metabolism (B6 or B12)	936	C00314	PYRIDOXINE	1054	58-56-0	LC/MS pos early	2442	170.081
	1268	18	1527	Nucleotide	Purine metabolism	1-methyladenine		0.9	0.89	0.86		0.1792	0.3697	0.3735	0.699	0.2087	0.3032		1.0909	1.0735	0.9218	0.9835	0.957	0.7901		100	100	100	100	100	100		1-methyladenine	Nucleotide	Purine metabolism	54	C02216		78821	5142-22-3	LC/MS pos early	2133	150.077
	1269	19	32395	Nucleotide	Purine metabolism	1-methylguanine		0.86	0.95	0.85		0.0426	0.3135	0.7095	0.7559	0.1365	0.2547		1.0956	0.9843	0.8966	0.9379	0.9367	0.7589		100	100	100	100	100	100		1-methylguanine	Nucleotide	Purine metabolism	100001133			70315	938-85-2	LC/MS pos early	2200	166.072
	1270	47	1553	Nucleotide	Purine metabolism	2'-deoxyadenosine		0.87	0.83	0.75		0.0969	0.3268	0.2399	0.6827	0.0083	0.0879		0.9238	1.0303	1.2045	0.8036	0.8582	0.9088		100	100	100	100	100	100		2'-deoxyadenosine	Nucleotide	Purine metabolism	211	C00559	DEOXYADENOSINE	13730	16373-93-6	LC/MS pos early	2252	252.109
	1271	49	1411	Nucleotide	Purine metabolism	2'-deoxyguanosine		1.23	0.89	1		0.0788	0.3135	0.5661	0.7549	0.9865	0.6861		0.7077	0.874	1.4376	0.8714	0.7742	1.4338		100	100	100	100	100	100		2'-deoxyguanosine	Nucleotide	Purine metabolism	348	C00330	DEOXYGUANOSINE	187790	961-07-9	LC/MS neg	1751	266.089
	1278	98	554	Nucleotide	Purine metabolism	adenine		1.44	1.43	0.75		0.3885	0.4402	0.0121	0.6827	0.3073	0.3761		0.9518	0.8036	1.322	1.3753	1.1488	0.9939		100	100	100	100	100	100		adenine	Nucleotide	Purine metabolism	880	C00147	ADENINE	190	73-24-5	LC/MS pos early	2221	136.062
	1279	99	555	Nucleotide	Purine metabolism	adenosine		0.92	0.94	0.81		0.0183	0.2833	0.3404	0.687	0.024	0.1156		1.1099	0.9448	0.9766	1.0204	0.8837	0.7955		100	100	100	100	100	100		adenosine	Nucleotide	Purine metabolism	798	C00212	ADENOSINE	60961	58-61-7	LC/MS pos early	2169	268.104
	1280	100	36815	Nucleotide	Purine metabolism	adenosine 2'-monophosphate (2'-AMP)		0.96	1.5	0.69		0.9715	0.564	0.1026	0.6827	0.1927	0.2951		1.1198	0.7356	1.3199	1.0731	1.1002	0.9133		100	100	100	100	100	100		adenosine 2'-monophosphate (2'-AMP)	Nucleotide	Purine metabolism	100001694	C00946	CPD-3705	94136	130-49-4	LC/MS neg	1497.7	346.056
	1282	101	35142	Nucleotide	Purine metabolism	adenosine 3'-monophosphate (3'-AMP)		0.83	1.73	0.69		0.1437	0.3536	0.0749	0.6827	0.2929	0.3746		0.9024	0.8768	1.4783	0.7529	1.5168	1.015		100	100	100	100	100	100		adenosine 3'-monophosphate (3'-AMP)	Nucleotide	Purine metabolism	100001449	C01367	CPD-3706	41211	84-21-9	LC/MS neg	1245	346.056
	1284	102	32342	Nucleotide	Purine metabolism	adenosine 5'-monophosphate (AMP)		1.06	1.05	0.91		0.5477	0.4581	0.7432	0.7559	0.7105	0.5903		0.8795	0.9389	1.1433	0.9338	0.9867	1.0373		100	100	100	100	100	100		adenosine 5'-monophosphate (AMP)	Nucleotide	Purine metabolism	209	C00020	AMP	6083	149022-20-8	LC/MS pos early	1013	348.07
	1285	103	37467	Nucleotide	Purine metabolism	adenosine-2',3'-cyclic monophosphate		1.16	1.11	0.82		0.3818	0.4402	0.5354	0.7416	0.2969	0.3746		1.0286	0.6525	1.0348	1.1943	0.7272	0.8475		100	100	100	100	100	100		adenosine-2',3'-cyclic monophosphate	Nucleotide	Purine metabolism	72	C02353		2024	37063-35-7	LC/MS pos early	1000	330.06
	1288	107	33434	Nucleotide	Purine metabolism	allantoic acid		1.2	1.2	0.66		0.499	0.4489	0.2054	0.6827	0.0026	0.0604		0.4925	0.8588	3.1968	0.5893	1.0346	2.1237		100	100	100	100	100	100		allantoic acid	Nucleotide	Purine metabolism	218	C00499	ALLANTOATE	203	99-16-1	LC/MS polar	2960	175.047
	1289	108	1107	Nucleotide	Purine metabolism	allantoin		1.08	1.11	0.82		0.4267	0.4402	0.3025	0.6827	0.1339	0.2516		1.133	0.9029	0.7028	1.2205	0.9991	0.5763		100	100	100	100	100	100		allantoin	Nucleotide	Purine metabolism	1002	C02350	ALLANTOIN	204	97-59-6	LC/MS polar	1672	157.037
	1290	217	32352	Nucleotide	Purine metabolism	guanine		0.94	0.9	0.8		0.0711	0.3135	0.2423	0.6827	0.0435	0.1452		1.0069	1.0757	0.9409	0.9424	0.9686	0.7542		100	100	100	100	100	100		guanine	Nucleotide	Purine metabolism	172	C00242	GUANINE	764	73-40-5	LC/MS pos early	2032	152.057
	1291	218	1573	Nucleotide	Purine metabolism	guanosine		1.12	0.96	0.93		0.1602	0.3536	0.7181	0.7559	0.505	0.4885		1.0907	1.0169	0.7856	1.2201	0.9789	0.7311		100	100	100	100	100	100		guanosine	Nucleotide	Purine metabolism	1099	C00387	GUANOSINE	6802	118-00-3	LC/MS pos early	1728	284.099
	1293	221	2849	Nucleotide	Purine metabolism	guanosine 5'- monophosphate (5'-GMP)		1.17	1.15	0.86		0.1618	0.3536	0.3273	0.687	0.0312	0.1346		1.017	0.8019	0.98	1.1861	0.9189	0.839		100	100	100	100	100	100		guanosine 5'- monophosphate (5'-GMP)	Nucleotide	Purine metabolism	347	C00144	GMP	6804	5550-12-09	LC/MS pos early	800	364.065
	1294	222	37139	Nucleotide	Purine metabolism	guanosine-2',3'-cyclic monophosphate		1.2	1.32	0.69		0.6026	0.4782	0.2424	0.6827	0.1812	0.2934		1.0048	0.8123	1.0706	1.2032	1.0742	0.7364		100	100	100	100	100	100		guanosine-2',3'-cyclic monophosphate	Nucleotide	Purine metabolism	74	C06194		92823	15718-49-7	LC/MS neg	1480	344.04
	1296	232	3127	Nucleotide	Purine metabolism	hypoxanthine		1.02	1.07	1.04		0.8123	0.5308	0.4404	0.714	0.7771	0.6147		0.8368	0.9251	1.3502	0.8535	0.9938	1.4002		100	100	100	100	100	100		hypoxanthine	Nucleotide	Purine metabolism	171	C00262	HYPOXANTHINE	790	68-94-0	LC/MS pos early	1295	137.046
	1297	235	1123	Nucleotide	Purine metabolism	inosine		0.37	0.11	0.8		0.1397	0.3536	0.0103	0.6827	0.3629	0.4177		3.1962	2.9324	0.7956	1.1746	0.3344	0.634		100	100	100	100	100	100		inosine	Nucleotide	Purine metabolism	361	C00294	INOSINE	6021	58-63-9	LC/MS neg	1602.1	267.073
	1299	274	15650	Nucleotide	Purine metabolism	N1-methyladenosine		0.82	0.92	0.54		0.3493	0.4402	0.7437	0.7559	0.0378	0.1362		1.2367	0.9637	0.9264	1.0202	0.8877	0.5015		100	100	100	100	100	100		N1-methyladenosine	Nucleotide	Purine metabolism	1242	C02494		27476	15763-06-1	LC/MS pos early	2120	282.12
	1302	275	35137	Nucleotide	Purine metabolism	N2,N2-dimethylguanosine		0.71	0.72	0.7		0.0417	0.3135	0.1366	0.6827	0.0359	0.1362		1.2232	1.1767	0.445	0.8719	0.8461	0.3101		100	100	100	100	100	100		N2,N2-dimethylguanosine	Nucleotide	Purine metabolism	100001412			92919	2140-67-2	LC/MS pos early	2210	312.13
	1305	278	37114	Nucleotide	Purine metabolism	N6-methyladenosine		0.92	1.11	0.8		0.0888	0.3135	0.7339	0.7559	0.4283	0.4382		3.1515	0.653	0.8273	2.9007	0.7274	0.6626		100	100	100	100	100	67		N6-methyladenosine	Nucleotide	Purine metabolism	213			1869	1867-73-8	LC/MS pos early	2264	282.12
	1306	400	1604	Nucleotide	Purine metabolism	urate		4.83	10.26	1		0.3608	0.4402	0.3967	0.7095				0.3148	0.1126	0.1109	1.52	1.1551	0.1109		67	33	0	67	67	0		urate	Nucleotide	Purine metabolism	1134	C00366	URATE	1175	69-93-2;120K5305	LC/MS pos early	776	169.036
	1307	409	3147	Nucleotide	Purine metabolism	xanthine		1.05	1.21	2.06		0.5386	0.4573	0.3105	0.687	0.0012	0.0589		0.8961	1.889	0.4963	0.9408	2.2934	1.0235		100	100	100	100	100	100		xanthine	Nucleotide	Purine metabolism	1004	C00385	XANTHINE	1188	69-89-6	LC/MS pos early	1032	153.041
	1308	410	15136	Nucleotide	Purine metabolism	xanthosine		1.16	0.96	1.14		0.4117	0.4402	0.9109	0.7833	0.5829	0.52		1.2557	0.8754	0.1962	1.4562	0.8377	0.2242		100	100	100	100	100	100		xanthosine	Nucleotide	Purine metabolism	100000299	C01762	XANTHOSINE	64959	146-80-5	LC/MS neg	1075	283.068
	1311	220	39786	Nucleotide	Purine metabolism	guanosine 3'-monophosphate (3'-GMP)		1.01	0.97	0.85		0.9504	0.564	0.8177	0.767	0.21	0.3032		1.0833	0.8456	0.9112	1.0894	0.8195	0.774		100	100	100	100	67	100		guanosine 3'-monophosphate (3'-GMP)	Nucleotide	Purine metabolism	100002704			3522	117-68-0	LC/MS pos early	837	364.065
	1317	279	48130	Nucleotide	Purine metabolism	N6-succinyladenosine		1.04	1.1	0.64		0.7122	0.5041	0.7322	0.7559	0.0531	0.1535		1.0868	1.0085	1.1224	1.1291	1.1084	0.7224		100	100	100	100	100	100		N6-succinyladenosine	Nucleotide	Purine metabolism	100001664			165243	4542-23-8	LC/MS pos early	1930	384.115
	1320	219	52442	Nucleotide	Purine metabolism	guanosine 2'-monophosphate (2'-GMP)*		1.04	0.8	0.79		0.969	0.564	0.3534	0.687	0.3626	0.4177		1.1112	0.8311	0.6431	1.1592	0.6668	0.5057		100	100	67	100	33	33		guanosine 2'-monophosphate (2'-GMP)*	Nucleotide	Purine metabolism	100002733			444571		LC/MS neg	1241	362.051
	1328	48	15949	Nucleotide	Pyrimidine metabolism	2'-deoxycytidine		0.56	0.65	0.99		0.1711	0.3647	0.2044	0.6827	0.9826	0.6861		1.4306	1.0453	0.4789	0.7971	0.6791	0.4745		100	100	33	67	100	33		2'-deoxycytidine	Nucleotide	Pyrimidine metabolism	100000125	C00881	DEOXYCYTIDINE	13711	951-77-9	LC/MS pos early	2193	228.098
	1330	50	52602	Nucleotide	Pyrimidine metabolism	2'-deoxyuridine		0.39	0.47	0.9		0.0707	0.3135	0.4368	0.712	0.6603	0.5608		1.2869	1.3021	1.774	0.496	0.6139	1.5938		100	67	100	33	100	100		2'-deoxyuridine	Nucleotide	Pyrimidine metabolism	536	C00526	DEOXYURIDINE	13712	951-78-0	LC/MS neg	1586	227.067
	1331	68	1566	Nucleotide	Pyrimidine metabolism	3-aminoisobutyrate		0.9	0.96	0.8		0.4226	0.4402	0.7728	0.7655	0.4612	0.456		0.7579	0.8031	1.0225	0.6807	0.7678	0.8159		33	67	67	0	33	67		3-aminoisobutyrate	Nucleotide	Pyrimidine metabolism	1114	C05145	3-AMINO-ISOBUTYRATE	64956	10569-72-9;214139-20-5	LC/MS pos early	2190	104.071
	1336	91	22119	Nucleotide	Pyrimidine metabolism	5-methylcytidine		0.8	0.75	0.9		0.003	0.1531	0.2058	0.6827	0.2157	0.3051		1.2507	1.055	0.4102	0.9967	0.789	0.3698		100	100	100	100	100	0		5-methylcytidine	Nucleotide	Pyrimidine metabolism	100000763			92918	2140-61-6	LC/MS pos early	2227	258.108
	1338	93	35136	Nucleotide	Pyrimidine metabolism	5-methyluridine (ribothymidine)		1	0.84	0.68		0.9734	0.564	0.1434	0.6827	0.0381	0.1362		1.6978	1.0104	0.4128	1.6911	0.8481	0.2796		100	100	100	100	100	100		5-methyluridine (ribothymidine)	Nucleotide	Pyrimidine metabolism	100001446			445408	1463-10-1	LC/MS neg	1778.1	257.078
	1340	149	514	Nucleotide	Pyrimidine metabolism	cytidine		0.88	0.83	0.79		0.0382	0.3135	0.0714	0.6827	0.0316	0.1346		1.1774	1.0303	0.632	1.0329	0.8563	0.502		100	100	100	100	100	100		cytidine	Nucleotide	Pyrimidine metabolism	827	C00475	CYTIDINE	6175	65-46-3	LC/MS pos early	2124	244.093
	1341	152	2372	Nucleotide	Pyrimidine metabolism	cytidine 5'-monophosphate (5'-CMP)		1.21	1.21	1.15		0.0157	0.2833	0.2511	0.6827	0.3197	0.384		0.8673	0.9791	0.8341	1.0454	1.182	0.9621		100	100	100	100	100	100		cytidine 5'-monophosphate (5'-CMP)	Nucleotide	Pyrimidine metabolism	282	C00055	CMP	6131	63-37-6	LC/MS pos early	835	324.059
	1342	151	2959	Nucleotide	Pyrimidine metabolism	cytidine 3'-monophosphate (3'-CMP)		0.98	0.91	0.66		0.7399	0.5113	0.2646	0.6827	0.0306	0.1346		1.2111	0.7932	0.9097	1.181	0.7214	0.5973		100	100	100	100	100	100		cytidine 3'-monophosphate (3'-CMP)	Nucleotide	Pyrimidine metabolism	105	C05822		66535	84-52-6	LC/MS pos early	920	324.059
	1343	153	573	Nucleotide	Pyrimidine metabolism	cytosine		0.9	0.95	0.9		0.0779	0.3135	0.6497	0.7559	0.2995	0.3752		1.2353	1.0096	0.7466	1.1062	0.9616	0.6747		100	100	100	100	100	100		cytosine	Nucleotide	Pyrimidine metabolism	881	C00380	CYTOSINE	597	71-30-7	LC/MS pos early	2060	112.051
	1344	150	37465	Nucleotide	Pyrimidine metabolism	cytidine 2',3'-cyclic monophosphate		0.52	1.4	0.5		0.0213	0.3053	0.1187	0.6827	0.0049	0.0686		1.1623	0.6782	1.8437	0.6018	0.947	0.9184		100	100	100	100	100	100		cytidine 2',3'-cyclic monophosphate	Nucleotide	Pyrimidine metabolism	73	C02354		417654	15718-51-1	LC/MS neg	937	304.034
	1346	161	35651	Nucleotide	Pyrimidine metabolism	ectoine		1.1	0.61	0.84		0.2991	0.4348	0.0063	0.6827	0.5064	0.4885		1.0696	1.1536	0.8018	1.1796	0.7071	0.6766		100	100	100	100	100	100		ectoine	Nucleotide	Pyrimidine metabolism	100001635	C06231		126041	96702-03-3	LC/MS pos early	1980	143.082
	1348	322	1505	Nucleotide	Pyrimidine metabolism	orotate		1.68	1.3	0.42		0.0658	0.3135	0.3486	0.687	0.0505	0.1535		0.8899	0.4772	11.6511	1.4906	0.6186	4.9334		100	100	100	100	100	100		orotate	Nucleotide	Pyrimidine metabolism	445	C00295	OROTATE	967	50887-69-9	LC/MS polar	1638.1	155.01
	1349	323	35172	Nucleotide	Pyrimidine metabolism	orotidine		0.97	1	0.5		0.7654	0.5211			0.0022	0.0589		0.9136	0.4208	1.7711	0.8844	0.4208	0.8887		100	33	100	100	0	100		orotidine	Nucleotide	Pyrimidine metabolism	100001416		OROTIDINE-5-PHOSPHATE	92751	314-50-1	LC/MS polar	2250	287.052
	1350	343	33442	Nucleotide	Pyrimidine metabolism	pseudouridine		0.84	0.77	0.78		0.3816	0.4402	0.0964	0.6827	0.1981	0.2966		1.2801	1.0379	0.7682	1.0767	0.7981	0.6027		100	100	100	100	100	100		pseudouridine	Nucleotide	Pyrimidine metabolism	821	C02067		15047	1445-07-4	LC/MS neg	1100	243.062
	1351	387	2183	Nucleotide	Pyrimidine metabolism	thymidine		0.9	0.72	0.96		0.48	0.4473	0.2451	0.6827	0.7493	0.6097		1.0306	1.2117	1.0467	0.9271	0.8697	1.0097		100	100	100	100	100	100		thymidine	Nucleotide	Pyrimidine metabolism	872	C00214	THYMIDINE	5789	50-89-5	LC/MS neg	1963.7	241.083
	1354	399	605	Nucleotide	Pyrimidine metabolism	uracil		0.57	0.77	0.53		0.0185	0.2833	0.3747	0.699	0.0548	0.1539		0.9938	1.0436	2.975	0.5657	0.8056	1.5764		100	100	100	67	67	100		uracil	Nucleotide	Pyrimidine metabolism	825	C00106	URACIL	1174	66-22-8	LC/MS pos early	827	113.035
	1355	401	606	Nucleotide	Pyrimidine metabolism	uridine		1.04	0.9	0.79		0.4937	0.4477	0.0676	0.6827	0.0966	0.2064		0.9264	1.0446	1.2423	0.961	0.9402	0.9778		100	100	100	100	100	100		uridine	Nucleotide	Pyrimidine metabolism	535	C00299	URIDINE	6029	58-96-8	LC/MS neg	1457.6	243.062
	1357	403	2856	Nucleotide	Pyrimidine metabolism	uridine 5'-monophosphate (UMP)		1.56	1.18	0.94		0.1841	0.3697	0.6901	0.7559	0.9606	0.6845		0.1374	0.8006	1.8698	0.2148	0.9466	1.7486		33	100	100	67	100	100		uridine 5'-monophosphate (UMP)	Nucleotide	Pyrimidine metabolism	869	C00105	UMP	6030	3387-36-8	LC/MS polar	4150	323.029
	1358	404	37137	Nucleotide	Pyrimidine metabolism	uridine-2',3'-cyclic monophosphate		1	1.1	0.62		0.9726	0.564	0.6623	0.7559	0.0577	0.1539		0.9168	0.8326	1.298	0.9185	0.9162	0.8027		100	100	100	100	100	100		uridine-2',3'-cyclic monophosphate	Nucleotide	Pyrimidine metabolism	75	C02355		439715	40632-52-8	LC/MS neg	1090	305.018
	1360	125	55	Nucleotide	Pyrimidine metabolism	beta-alanine		0.88	0.94	0.79		0.5983	0.4782	0.5281	0.7378	0.0581	0.1539		1.1567	0.9236	1.2611	1.0151	0.8715	0.9988		100	100	100	100	100	100		beta-alanine	Nucleotide	Pyrimidine metabolism	244	C00099	B-ALANINE	239	56-41-7;107-95-9	LC/MS pos early	1905	90.055
	1363	402	39764	Nucleotide	Pyrimidine metabolism	uridine 3'-monophosphate (3'-UMP)		1.05	1.05	0.6		0.5396	0.4573	0.7505	0.7568	0.0176	0.1015		1.1068	0.6403	1.0082	1.1616	0.6717	0.6069		100	100	100	100	100	100		uridine 3'-monophosphate (3'-UMP)	Nucleotide	Pyrimidine metabolism	106	C01368		101543	35170-0-7;35170-03-7	LC/MS polar	3800	323.029
	1364	80	3155	Nucleotide	Pyrimidine metabolism	3-ureidopropionate		0.87	1.16	0.6		0.2412	0.4036	0.7668	0.7655	0.1891	0.2951		1.0469	0.8913	0.2028	0.9103	1.0318	0.1221		100	100	100	100	100	67		3-ureidopropionate	Nucleotide	Pyrimidine metabolism	1053	C02642	3-UREIDO-PROPIONATE	111	462-88-4	LC/MS pos early	875	133.061
	1379	406	40475	Peptide	Dipeptide	valylglycine		0.75	0.48	0.76		0.5828	0.4692	0.0654	0.6827	0.229	0.3172		0.8774	0.9338	1.5273	0.6619	0.4463	1.1643		67	100	100	67	67	100		valylglycine	Peptide	Dipeptide	100003641			136487	686-43-1	LC/MS pos early	2444	175.108
	1395	106	37093	Peptide	Dipeptide	alanylleucine		1	1	0.81						0.1918	0.2951		0.7431	0.7431	0.9144	0.7431	0.7431	0.7431		0	0	67	0	0	33		alanylleucine	Peptide	Dipeptide	100001890			259583	1638-60-4	LC/MS pos early	3055	203.139
	1405	143	18368	Peptide	Dipeptide	cys-gly, oxidized		0.93	0.8	0.8		0.5599	0.4628	0.1868	0.6827	0.0936	0.2049		0.8528	1.2026	1.3647	0.7922	0.9629	1.0968		100	100	100	100	100	100		cys-gly, oxidized	Peptide	Dipeptide	1224			333293	7729-20-6	LC/MS pos early	2947	355.074
	1409	397	41375	Peptide	Dipeptide	tyrosylglycine		1.3	0.54	0.66		0.2587	0.4091	0.1505	0.6827	0.1017	0.2156		0.7281	0.8859	1.383	0.9472	0.482	0.9159		100	100	100	100	0	100		tyrosylglycine	Peptide	Dipeptide	100003598			259323	673-05-5	LC/MS pos early	2439	239.103
	1411	342	40703	Peptide	Dipeptide	prolylglycine		1.18	0.95	0.55		0.4367	0.4402	0.7601	0.7641	0.0155	0.1015		0.8302	0.9031	2.1762	0.9796	0.8595	1.1869		100	100	100	100	100	100		prolylglycine	Peptide	Dipeptide	100003674			6426709	2578-57-6	LC/MS pos early	2136	173.092
	1417	213	36659	Peptide	Dipeptide	glycylisoleucine		0.74	0.91	0.9		0.3161	0.4402	0.6166	0.7559	0.6539	0.559		1.4815	0.8329	0.9133	1.1031	0.7585	0.8194		100	67	100	100	33	67		glycylisoleucine	Peptide	Dipeptide	100001790			88079	19461-38-2	LC/MS neg	1820	187.109
	1418	214	34398	Peptide	Dipeptide	glycylleucine		0.55	1.27	0.86		0.2162	0.392	0.482	0.7191	0.5205	0.4934		1.3167	0.4456	0.9039	0.719	0.5642	0.7802		100	33	100	67	33	67		glycylleucine	Peptide	Dipeptide	100001258	C02155		92843	869-19-2	LC/MS pos early	3059	189.123
	1427	215	18357	Peptide	Dipeptide	glycylvaline		0.84	0.93	0.97		0.1414	0.3536	0.7365	0.7559	0.7694	0.6142		1.3287	0.8963	0.8093	1.1213	0.8326	0.7818		100	100	100	100	100	100		glycylvaline	Peptide	Dipeptide	100000487			97417	1963-21-9	LC/MS pos early	2734	175.108
	1469	241	40008	Peptide	Dipeptide	isoleucylglycine		0.78	0.88	0.83		0.2955	0.4348	0.4425	0.714	0.1958	0.2966		1.2016	1.0259	1.7601	0.9427	0.9041	1.4548		100	100	100	100	100	100		isoleucylglycine	Peptide	Dipeptide	100003169			342532	868-28-0	LC/MS neg	1992	187.109
	1477	386	31530	Peptide	Dipeptide	threonylphenylalanine		0.8	0.83	0.7		0.1031	0.3287	0.2871	0.6827	0.1455	0.2613		1.0935	0.7897	1.6503	0.8707	0.656	1.153		100	100	100	100	100	100		threonylphenylalanine	Peptide	Dipeptide	100001125			4099799	16875-27-7	LC/MS neg	2322	265.119
	1495	407	39994	Peptide	Dipeptide	valylleucine		0.78	0.39	1.11		0.4747	0.4473	0.021	0.6827	0.6121	0.5336		0.6402	0.9526	0.9008	0.4982	0.3704	1.0022		100	100	67	67	33	100		valylleucine	Peptide	Dipeptide	100003210			352039	22906-55-4	LC/MS pos early	3138	231.17
	1545	201	42994	Peptide	Dipeptide	glutaminylleucine		0.64	0.59	0.61		0.4357	0.4402	0.297	0.6827	0.0211	0.1131		1.1459	0.881	1.4381	0.737	0.5237	0.8767		100	67	100	67	33	100		glutaminylleucine	Peptide	Dipeptide	100003160			18218208		LC/MS pos early	3009	260.16
	1717	234	39613	Hormone metabolism	Auxin metabolism	indoleacetylaspartate		0.97	0.98	0.67		0.9787	0.5656	0.8167	0.767	0.0444	0.1452		0.7329	0.8203	2.253	0.7133	0.8044	1.5121		100	100	100	100	100	100		indoleacetylaspartate	Hormone metabolism	Auxin metabolism	100003110		INDOLE-3-ACETYL-ASP	446620	2456-73-7	LC/MS neg	1685	289.083
	1724	242	38115	Hormone metabolism	Cytokinin metabolism	kinetin		1217.88	1028.41	391		4.0841e-05	0.0094	0.0005	0.1563	9.8181e-05	0.013		0.0017	0.0017	0.0017	2.0704	1.7483	0.6647		0	0	0	100	100	100		kinetin	Hormone metabolism	Cytokinin metabolism	100002184	C08272	CPD-4609	3830	525-79-1	LC/MS neg	3618	214.073
	1750	78	48252	Secondary metabolism	Alkaloids	3-methylurate*		2.58	3.79	1		0.4037	0.4402	0.4226	0.7095				0.2415	0.0941	0.0941	0.6229	0.357	0.0941		33	0	0	67	67	0		3-methylurate*	Secondary metabolism	Alkaloids	100004049			11804	605-99-2	LC/MS neg	1024	181.037
	1757	396	41515	Secondary metabolism	Alkaloids	tyrosol		0.84	0.98	1		0.3672	0.4402	0.9119	0.7833				1.3057	0.7018	0.4368	1.0982	0.6877	0.4368		100	100	0	100	67	0		tyrosol	Secondary metabolism	Alkaloids	100003493	C06044		10393	501-94-0	LC/MS neg	2716	137.061
	1758	359	45419	Secondary metabolism	Alkaloids	salidroside		1.01	0.88	0.98		0.8519	0.5355	0.5851	0.7549	0.8012	0.6226		1.0949	0.9636	0.6065	1.1096	0.8509	0.5946		100	100	100	100	100	100		salidroside	Secondary metabolism	Alkaloids	100005462	C06046		159278	10338-51-9	LC/MS neg	2534	299.114
	1771	43	35892	Secondary metabolism	Benzenoids	2,4,6-trihydroxybenzoate		1.05	1.04	0.96		0.6212	0.4815	0.6322	0.7559	0.6375	0.5467		1.2265	0.9403	0.4953	1.2865	0.9769	0.4758		100	100	100	100	100	100		2,4,6-trihydroxybenzoate	Secondary metabolism	Benzenoids	100001718			66520	83-30-7	LC/MS neg	1574	169.014
	1776	84	21133	Secondary metabolism	Benzenoids	4-hydroxybenzoate		0.93	1.13	0.71		0.4555	0.4402	0.3359	0.687	0.076	0.1813		2.1171	0.8502	0.8379	1.9605	0.9646	0.5924		100	100	100	100	100	100		4-hydroxybenzoate	Secondary metabolism	Benzenoids	100000862	C00156	4-hydroxybenzoate	135	99-96-7	LC/MS polar	1305	137.024
	1779	124	15778	Secondary metabolism	Benzenoids	benzoate		0.69	1.3	0.82		0.1203	0.3536	0.1686	0.6827	0.6212	0.5377		1.0266	0.8957	0.9184	0.7123	1.165	0.7551		100	100	67	67	100	100		benzoate	Secondary metabolism	Benzenoids	100000008	C00180	BENZOATE	243	65-85-0	LC/MS neg	1750	121.029
	1786	193	48729	Secondary metabolism	Benzenoids	gentisic acid-5-glucoside		1.04	0.88	0.89		0.7993	0.5274	0.5176	0.7315	0.2352	0.3213		1.2296	0.9725	0.77	1.283	0.8549	0.6866		100	100	100	100	100	100		gentisic acid-5-glucoside	Secondary metabolism	Benzenoids	100006372			10914066	1820-89-9	LC/MS neg	1434	315.072
	1788	230	38160	Secondary metabolism	Benzenoids	hydroquinone beta-D-glucopyranoside		1.99	0.98	1.48		0.0137	0.2833	0.9548	0.7911	0.1839	0.2934		0.6432	0.8143	0.5045	1.2785	0.7974	0.7461		67	67	0	100	67	67		hydroquinone beta-D-glucopyranoside	Secondary metabolism	Benzenoids	100002220	C06186		346	497-76-7	LC/MS neg	1520	271.082
	1795	358	1515	Secondary metabolism	Benzenoids	salicylate		0.78	0.76	0.82		0.0022	0.1531	0.126	0.6827	0.2117	0.3032		1.469	1.2129	0.6124	1.1489	0.9164	0.5012		100	100	100	100	100	100		salicylate	Secondary metabolism	Benzenoids	501	C00805	CPD-110	338	69-72-7	LC/MS polar	802	137.024
	1814	112	21189	Secondary metabolism	Flavonoids	apigenin		0.78	0.85	0.73		0.0069	0.2277	0.414	0.7095	0.0902	0.2008		1.7817	1.0977	0.7328	1.3925	0.9304	0.5375		100	100	100	100	100	100		apigenin	Secondary metabolism	Flavonoids	100000935	C01477	CPD-431	5280443	520-36-5	LC/MS neg	3845.4	269.046
	1826	159	37116	Secondary metabolism	Flavonoids	dihydrokaempferol		1.04	0.82	1.13		0.7421	0.5113	0.2719	0.6827	0.1299	0.2476		1.1221	0.918	0.8684	1.1708	0.7516	0.9828		100	100	100	100	100	100		dihydrokaempferol	Secondary metabolism	Flavonoids	100001819	C00974	DIHYDROKAEMPFEROL-CMPD	122850	480-20-6;5150-32-3	LC/MS neg	2510	287.056
	1852	299	44663	Secondary metabolism	Flavonoids	naringenin		1.14	0.8	0.96		0.3716	0.4402	0.0867	0.6827	0.91	0.674		1.0952	1.0201	0.7553	1.2434	0.8154	0.7245		100	100	100	100	100	100		naringenin	Secondary metabolism	Flavonoids	100000920	C00509	NARINGENIN-CMPD	932	67604-48-2	LC/MS neg	3437	271.061
	1929	79	15749	Secondary metabolism	Phenylpropanoids	3-phenylpropionate (hydrocinnamate)		1	1	1									0.7348	0.7348	0.7348	0.7348	0.7348	0.7348		0	0	0	0	0	0		3-phenylpropionate (hydrocinnamate)	Secondary metabolism	Phenylpropanoids	100000010	C05629	3-PHENYLPROPIONATE	107	501-52-0	LC/MS neg	2860	149.061
	1934	85	36770	Secondary metabolism	Phenylpropanoids	4-hydroxycinnamate		1	1.23	0.8		0.9203	0.5557	0.5263	0.7378	0.2738	0.354		1.4199	0.8575	0.4109	1.4172	1.0589	0.3294		100	100	100	100	100	100		4-hydroxycinnamate	Secondary metabolism	Phenylpropanoids	100001675	C00811	COUMARATE	637542	501-98-4	LC/MS neg	1457	163.04
	1939	169	35630	Secondary metabolism	Phenylpropanoids	ferulate		1	1	1									0.3586	0.3586	0.3586	0.3586	0.3586	0.3586		0	0	0	0	0	0		ferulate	Secondary metabolism	Phenylpropanoids	100001542	C01494	FERULIC-ACID	445858	537-98-4	LC/MS neg	1755	193.051
	1995	70	531	Secondary metabolism	Terpenoids	3-hydroxy-3-methylglutarate		0.87	0.87	0.83		0.1023	0.3287	0.406	0.7095	0.3018	0.3752		1.4438	0.8333	0.6482	1.251	0.7276	0.5395		100	100	100	100	100	100		3-hydroxy-3-methylglutarate	Secondary metabolism	Terpenoids	112	C03761		1662	503-49-1	LC/MS polar	2850	161.046
	1997	272	48118	Secondary metabolism	Terpenoids	mevalonolactone		1.53	1.04	0.9		0.0884	0.3135	0.9793	0.7911	0.6083	0.532		0.8837	1.047	0.8745	1.3488	1.0848	0.7855		100	100	100	100	100	67		mevalonolactone	Secondary metabolism	Terpenoids	100000772			10428	674-26-0	LC/MS pos early	1375	131.07
	2003	134	57635	Secondary metabolism	Terpenoids	carotene diol (1)		0.6	0.78	1		0.193	0.3737	0.4861	0.7191				1.4002	1.3565	0.2853	0.8388	1.0552	0.2853		100	100	33	100	33	0		carotene diol (1)	Secondary metabolism	Terpenoids	100015966					LC/MS pos late	1720	568.428
	2026	366	43590	Secondary metabolism	Terpenoids	soyasaponin I		1.08	0.78	0.98		0.7372	0.5113	0.2764	0.6827	0.8312	0.6421		1.2626	1.1863	0.8986	1.365	0.9297	0.8783		100	100	100	100	100	100		soyasaponin I	Secondary metabolism	Terpenoids	100004481	C08983	cpd-13255	122097	51330-27-9	LC/MS neg	5163	941.512
	2027	367	43589	Secondary metabolism	Terpenoids	soyasaponin II		1.02	0.85	1.02		0.9328	0.5603	0.3164	0.687	0.9257	0.674		1.221	1.1434	0.7514	1.2495	0.9773	0.7683		100	100	100	100	100	100		soyasaponin II	Secondary metabolism	Terpenoids	100004482	C12081		171435	55319-36-3	LC/MS neg	5175	911.501
	2113	224	21248	Xenobiotics	Chemicals	HEPES		0.19	0.64	0.05		0.1258	0.3536	0.1972	0.6827	0.507	0.4885		1.6867	1.0552	25.5393	0.3141	0.6756	1.2824		100	100	100	100	100	100		HEPES	Xenobiotics	Chemicals	100000843			23831	7365-45-9	LC/MS pos early	1627	239.106
	2127	392	20710	Xenobiotics	Chemicals	trizma acetate		0.37	0.61	0.1		0.0997	0.3287	0.012	0.6827	0.4109	0.4358		1.2949	1.3981	17.7829	0.4731	0.8501	1.7216		100	100	100	100	100	100		trizma acetate	Xenobiotics	Chemicals	100000856	C07182	TRIS	6503	6850-28-8	LC/MS pos early	1884	122.081
	2134	377	41888	Xenobiotics	Chemicals	succinimide		0.88	1.51	0.91		0.5812	0.4692	0.0507	0.6827	0.6663	0.5641		0.9645	0.6968	1.1072	0.8534	1.0516	1.0121		100	100	100	67	100	100		succinimide	Xenobiotics	Chemicals	100003696	C07273		11439	123-56-8	LC/MS polar	2155	116.035
	2160	383	53231	Xenobiotics	Chemicals	thioproline		0.95	0.93	1.18		0.5018	0.4497	0.4769	0.7191	0.578	0.52		4.0189	0.8004	0.0318	3.8331	0.7441	0.0375		100	100	33	100	100	67		thioproline	Xenobiotics	Chemicals	100009232		CPD0-1571	93176	34592-47-4	LC/MS pos early	1250	134.027
